# Supplementary material for: Bis(carbonyl-κC)(N,N-dimethyl­thio­carbamoyl-κ2 C,S)(pyridine-2-thiol­ato-κ2 N,S)(triphenyl­phosphine-κP)molybdenum(II)
Source: Acta Crystallogr Sect E Struct Rep Online. 2010 Sep 4;66(Pt 10):m1189–90. doi: 10.1107/S1600536810034562 (PMC2983129; doi:10.1107/S1600536810034562)
Supplement: Supplementary file 1 [file e-66-m1189-sup1.cif]

##############################################################################
###                                                                        ###
###        Electronic paper (Acta Crystallographica Section E)             ###
###                                                                        ###
##############################################################################
#                                                                            #
# This CIF contains the data in a paper accepted for publication in Acta     #
# Crystallographica Section E. It conforms to the requirements of Notes      #
# for Authors for Section E, and has been peer reviewed under the auspices   #
# of the IUCr Commission on Journals.                                        #
#                                                                            #
# Full details of the Crystallographic Information File format               #
# are given in the paper "The Crystallographic Information File (CIF):       #
# a New Standard Archive File for Crystallography" by S. R. Hall, F. H.      #
# Allen and I. D. Brown [Acta Cryst. (1991), A47, 655-685].                  #
#                                                                            #
# The current version of the core CIF dictionary is obtainable from          #
# ftp://ftp.iucr.org/pub/cif_core.dic. The current version number is 2.4.    #
#                                                                            #
# Software is freely available for graphical display of the structure(s) in  #
# this CIF.  For information consult the CIF home page http://www.iucr.org/  #
# cif/home.html                                                              #
#                                                                            #
# This file may be used for bona fide research purposes within the           #
# scientific community so long as proper attribution is given to the journal # 
# article from which it was obtained.                                        #
#                                                                            #
##############################################################################
                                             
data_I
_audit_creation_method     SHELXL-97
_chemical_name_systematic
;
Bis(carbonyl-\k<i>C</i>)(<i>N</i>,<i>N</i>-dimethylthiocarbamoyl-
\k^2^<i>C</i>,<i>S</i>)(pyridine-2-thiolato-
\k^2^<i>N</i>,<i>S</i>)(triphenylphosphine-\k<i>P</i>)molybdenum(II)
;
_chemical_name_common     ?
_chemical_formula_moiety     'C28 H25 Mo N2 O2 P S2'
_chemical_formula_sum     'C28 H25 Mo N2 O2 P S2'
_chemical_formula_iupac     '[Mo (C3 H6 N S) (C5 H4 N S) (C18 H15 P) (C O)2]'
_chemical_formula_weight     612.53
_chemical_melting_point     ?
_symmetry_cell_setting     monoclinic
_symmetry_space_group_name_H-M     'P 21/c'
_symmetry_space_group_name_Hall     '-P 2ybc'
loop_
    _symmetry_equiv_pos_as_xyz
    'x, y, z'
    '-x, y+1/2, -z+1/2'
    '-x, -y, -z'
    'x, -y-1/2, z-1/2'
_cell_length_a     20.0947(8)
_cell_length_b     15.8720(6)
_cell_length_c     17.8596(7)
_cell_angle_alpha     90.00
_cell_angle_beta     107.5630(10)
_cell_angle_gamma     90.00
_cell_volume     5430.7(4)
_cell_formula_units_Z     8
_cell_measurement_reflns_used     3107
_cell_measurement_theta_min     2.31
_cell_measurement_theta_max     19.85
_cell_measurement_temperature     150(2)
_exptl_crystal_description     needle
_exptl_crystal_colour     orange-red
_exptl_crystal_size_max     0.35
_exptl_crystal_size_mid     0.06
_exptl_crystal_size_min     0.04
_exptl_crystal_density_diffrn     1.498
_exptl_crystal_density_meas     ?
_exptl_crystal_density_method     'not measured'
_exptl_crystal_F_000     2496
_exptl_absorpt_coefficient_mu     0.724
_exptl_absorpt_correction_type     multi-scan
_exptl_absorpt_process_details     '(SADABS; Bruker, 2007)'
_exptl_absorpt_correction_T_min     0.95
_exptl_absorpt_correction_T_max     0.97
_exptl_special_details
;
;
_diffrn_ambient_temperature     150(2)
_diffrn_radiation_type     MoK\a
_diffrn_radiation_wavelength     0.71073
_diffrn_radiation_source     'fine-focus sealed tube'
_diffrn_radiation_monochromator     graphite
_diffrn_measurement_device_type     'Bruker SMART APEX CCD area-detector'
_diffrn_measurement_method     \w
_diffrn_detector_area_resol_mean     ?
_diffrn_reflns_number     41353
_diffrn_reflns_av_R_equivalents     0.0885
_diffrn_reflns_av_sigmaI/netI     0.0839
_diffrn_reflns_theta_min     1.06
_diffrn_reflns_theta_max     27.50
_diffrn_reflns_theta_full     27.50
_diffrn_measured_fraction_theta_max     0.998
_diffrn_measured_fraction_theta_full     0.998
_diffrn_reflns_limit_h_min     -26
_diffrn_reflns_limit_h_max     26
_diffrn_reflns_limit_k_min     -20
_diffrn_reflns_limit_k_max     20
_diffrn_reflns_limit_l_min     -23
_diffrn_reflns_limit_l_max     23
_diffrn_standards_number     ?
_diffrn_standards_interval_count     ?
_diffrn_standards_interval_time     ?
_diffrn_standards_decay_%     ?
_refine_special_details
;
Refinement of <i>F</i>^2^ against ALL reflections. The weighted <i>R</i>-factor
<i>wR</i> and goodness of fit <i>S</i> are based on <i>F</i>^2^, conventional
<i>R</i>-factors <i>R</i> are based on <i>F</i>, with <i>F</i> set to zero for
negative <i>F</i>^2^. The threshold expression of <i>F</i>^2^ >
\s(<i>F</i>^2^) is used only for calculating <i>R</i>-factors(gt) <i>etc</i>.
and is not relevant to the choice of reflections for refinement.
<i>R</i>-factors based on <i>F</i>^2^ are statistically about twice as large
as those based on <i>F</i>, and <i>R</i>- factors based on ALL data will be
even larger.
;
_reflns_number_total     12460
_reflns_number_gt     8888
_reflns_threshold_expression     I>2\s(I)
_refine_ls_structure_factor_coef     Fsqd
_refine_ls_matrix_type     full
_refine_ls_R_factor_all     0.0973
_refine_ls_R_factor_gt     0.0632
_refine_ls_wR_factor_gt     0.1113
_refine_ls_wR_factor_ref     0.1230
_refine_ls_goodness_of_fit_ref     1.081
_refine_ls_restrained_S_all     1.081
_refine_ls_number_reflns     12460
_refine_ls_number_parameters     653
_refine_ls_number_restraints     1
_refine_ls_hydrogen_treatment     constr
_refine_ls_weighting_scheme     calc
_refine_ls_weighting_details
         'calc w=1/[\s^2^(Fo^2^)+(0.0357P)^2^+4.9994P] where P=(Fo^2^+2Fc^2^)/3'
_atom_sites_solution_hydrogens     geom
_atom_sites_solution_primary     direct
_atom_sites_solution_secondary     difmap
_refine_ls_shift/su_max     0.001
_refine_ls_shift/su_mean     0.000
_refine_diff_density_max     0.958
_refine_diff_density_min     -0.777
_refine_ls_extinction_method     none
_refine_ls_extinction_coef     ?
loop_
    _atom_type_symbol
    _atom_type_description
    _atom_type_scat_dispersion_real
    _atom_type_scat_dispersion_imag
    _atom_type_scat_source
    'C' 'C' 0.0033 0.0016
                         'International Tables Vol C Tables 4.2.6.8 and 6.1.1.4'
    'H' 'H' 0.0000 0.0000
                         'International Tables Vol C Tables 4.2.6.8 and 6.1.1.4'
    'N' 'N' 0.0061 0.0033
                         'International Tables Vol C Tables 4.2.6.8 and 6.1.1.4'
    'O' 'O' 0.0106 0.0060
                         'International Tables Vol C Tables 4.2.6.8 and 6.1.1.4'
    'P' 'P' 0.1023 0.0942
                         'International Tables Vol C Tables 4.2.6.8 and 6.1.1.4'
    'S' 'S' 0.1246 0.1234
                         'International Tables Vol C Tables 4.2.6.8 and 6.1.1.4'
    'Mo' 'Mo' -1.6832 0.6857
                         'International Tables Vol C Tables 4.2.6.8 and 6.1.1.4'
_computing_data_collection     'SMART (Bruker, 2007)'
_computing_cell_refinement     'SAINT (Bruker, 2007)'
_computing_data_reduction     'SAINT (Bruker, 2007)'
_computing_structure_solution     'SHELXS97 (Sheldrick, 2008)'
_computing_structure_refinement     'SHELXL97 (Sheldrick, 2008)'
_computing_molecular_graphics     'XP in SHELXTL (Sheldrick, 2008)'
_computing_publication_material     'SHELXTL (Sheldrick, 2008)'
loop_
    _atom_site_type_symbol
    _atom_site_label
    _atom_site_fract_x
    _atom_site_fract_y
    _atom_site_fract_z
    _atom_site_U_iso_or_equiv
    _atom_site_adp_type
    _atom_site_calc_flag
    _atom_site_refinement_flags
    _atom_site_occupancy
    _atom_site_disorder_assembly
    _atom_site_disorder_group
    Mo Mo1 0.806022(19) 0.49072(2) 0.20800(2) 0.01743(10) Uani d . 1 . .
    S S1 0.82845(6) 0.56981(8) 0.09595(7) 0.0248(3) Uani d . 1 . .
    S S2 0.82401(6) 0.47101(7) 0.35379(7) 0.0216(2) Uani d . 1 . .
    P P1 0.93923(6) 0.47268(7) 0.26360(7) 0.0170(2) Uani d . 1 . .
    O O1 0.80516(19) 0.3184(2) 0.1255(2) 0.0383(9) Uani d . 1 . .
    O O2 0.66462(18) 0.3986(2) 0.1908(2) 0.0407(9) Uani d . 1 . .
    N N1 0.6957(2) 0.6123(2) 0.0831(2) 0.0260(9) Uani d . 1 . .
    N N2 0.81074(18) 0.6102(2) 0.2784(2) 0.0210(8) Uani d . 1 . .
    C C1 0.8062(2) 0.3835(3) 0.1558(3) 0.0237(10) Uani d . 1 . .
    C C2 0.7146(2) 0.4383(3) 0.2006(3) 0.0274(11) Uani d . 1 . .
    C C3 0.7511(2) 0.5672(3) 0.1156(3) 0.0216(10) Uani d . 1 . .
    C C4 0.6906(3) 0.6710(3) 0.0191(3) 0.0397(14) Uani d . 1 . .
    H H4A 0.7210 0.6521 -0.0114 0.060 Uiso calc R 1 . .
    H H4B 0.7052 0.7272 0.0406 0.060 Uiso calc R 1 . .
    H H4C 0.6422 0.6733 -0.0150 0.060 Uiso calc R 1 . .
    C C5 0.6355(3) 0.6117(3) 0.1140(3) 0.0386(14) Uani d . 1 . .
    H H5A 0.6460 0.5758 0.1608 0.058 Uiso calc R 1 . .
    H H5B 0.5944 0.5897 0.0739 0.058 Uiso calc R 1 . .
    H H5C 0.6261 0.6693 0.1280 0.058 Uiso calc R 1 . .
    C C6 0.8229(2) 0.5806(3) 0.3522(3) 0.0222(10) Uani d . 1 . .
    C C7 0.8324(3) 0.6347(3) 0.4162(3) 0.0310(12) Uani d . 1 . .
    H H7 0.8406 0.6131 0.4679 0.037 Uiso calc R 1 . .
    C C8 0.8295(3) 0.7203(3) 0.4025(3) 0.0367(13) Uani d . 1 . .
    H H8 0.8364 0.7586 0.4451 0.044 Uiso calc R 1 . .
    C C9 0.8167(3) 0.7506(3) 0.3271(3) 0.0349(13) Uani d . 1 . .
    H H9 0.8139 0.8095 0.3170 0.042 Uiso calc R 1 . .
    C C10 0.8080(3) 0.6941(3) 0.2670(3) 0.0289(11) Uani d . 1 . .
    H H10 0.7996 0.7150 0.2151 0.035 Uiso calc R 1 . .
    C C11 0.9890(2) 0.4740(3) 0.1922(3) 0.0191(9) Uani d . 1 . .
    C C12 1.0533(2) 0.5140(3) 0.2086(3) 0.0260(11) Uani d . 1 . .
    H H12 1.0702 0.5468 0.2550 0.031 Uiso calc R 1 . .
    C C13 1.0928(2) 0.5061(3) 0.1574(3) 0.0320(12) Uani d . 1 . .
    H H13 1.1369 0.5332 0.1691 0.038 Uiso calc R 1 . .
    C C14 1.0688(3) 0.4595(3) 0.0903(3) 0.0335(13) Uani d . 1 . .
    H H14 1.0966 0.4536 0.0560 0.040 Uiso calc R 1 . .
    C C15 1.0043(3) 0.4210(3) 0.0723(3) 0.0338(12) Uani d . 1 . .
    H H15 0.9872 0.3894 0.0252 0.041 Uiso calc R 1 . .
    C C16 0.9646(2) 0.4288(3) 0.1236(3) 0.0254(11) Uani d . 1 . .
    H H16 0.9201 0.4025 0.1112 0.030 Uiso calc R 1 . .
    C C17 0.9711(2) 0.3735(3) 0.3144(3) 0.0192(10) Uani d . 1 . .
    C C18 1.0428(2) 0.3568(3) 0.3409(3) 0.0248(11) Uani d . 1 . .
    H H18 1.0748 0.3978 0.3339 0.030 Uiso calc R 1 . .
    C C19 1.0673(3) 0.2815(3) 0.3770(3) 0.0276(11) Uani d . 1 . .
    H H19 1.1162 0.2710 0.3951 0.033 Uiso calc R 1 . .
    C C20 1.0214(3) 0.2214(3) 0.3869(3) 0.0292(11) Uani d . 1 . .
    H H20 1.0386 0.1698 0.4124 0.035 Uiso calc R 1 . .
    C C21 0.9497(3) 0.2360(3) 0.3598(3) 0.0284(11) Uani d . 1 . .
    H H21 0.9180 0.1942 0.3661 0.034 Uiso calc R 1 . .
    C C22 0.9252(2) 0.3118(3) 0.3236(3) 0.0212(10) Uani d . 1 . .
    H H22 0.8764 0.3217 0.3049 0.025 Uiso calc R 1 . .
    C C23 0.9799(2) 0.5561(3) 0.3320(3) 0.0182(9) Uani d . 1 . .
    C C24 1.0134(2) 0.5434(3) 0.4113(3) 0.0224(10) Uani d . 1 . .
    H H24 1.0184 0.4881 0.4325 0.027 Uiso calc R 1 . .
    C C25 1.0397(2) 0.6121(3) 0.4596(3) 0.0277(11) Uani d . 1 . .
    H H25 1.0617 0.6036 0.5142 0.033 Uiso calc R 1 . .
    C C26 1.0340(3) 0.6926(3) 0.4289(3) 0.0300(12) Uani d . 1 . .
    H H26 1.0530 0.7391 0.4620 0.036 Uiso calc R 1 . .
    C C27 1.0005(3) 0.7054(3) 0.3496(3) 0.0310(12) Uani d . 1 . .
    H H27 0.9960 0.7608 0.3284 0.037 Uiso calc R 1 . .
    C C28 0.9738(2) 0.6377(3) 0.3016(3) 0.0247(11) Uani d . 1 . .
    H H28 0.9509 0.6467 0.2473 0.030 Uiso calc R 1 . .
    Mo Mo2 0.674279(19) 0.00407(2) 0.20870(2) 0.02074(10) Uani d U 1 . .
    S S3 0.60303(7) 0.10985(8) 0.11544(8) 0.0313(3) Uani d . 1 . .
    S S4 0.73214(6) -0.03888(8) 0.35052(7) 0.0250(3) Uani d . 1 . .
    P P2 0.57175(6) -0.01510(8) 0.26382(7) 0.0222(3) Uani d . 1 . .
    O O3 0.6161(2) -0.1508(2) 0.1027(2) 0.0444(10) Uani d . 1 . .
    O O4 0.79629(19) -0.1014(2) 0.1818(2) 0.0422(10) Uani d . 1 . .
    N N3 0.7251(2) 0.1167(3) 0.0823(2) 0.0307(10) Uani d . 1 . .
    N N4 0.71783(19) 0.1094(2) 0.2930(2) 0.0241(9) Uani d . 1 . .
    C C29 0.6359(2) -0.0925(3) 0.1423(3) 0.0269(10) Uani d U 1 . .
    C C30 0.7558(3) -0.0579(3) 0.1958(3) 0.0295(11) Uani d . 1 . .
    C C31 0.6867(2) 0.0848(3) 0.1233(3) 0.0251(11) Uani d . 1 . .
    C C32 0.6979(3) 0.1766(4) 0.0178(3) 0.0485(16) Uani d . 1 . .
    H H32A 0.6470 0.1716 -0.0022 0.073 Uiso calc R 1 . .
    H H32B 0.7182 0.1643 -0.0245 0.073 Uiso calc R 1 . .
    H H32C 0.7105 0.2341 0.0370 0.073 Uiso calc R 1 . .
    C C33 0.7986(3) 0.0952(4) 0.0995(3) 0.0406(14) Uani d . 1 . .
    H H33A 0.8129 0.0595 0.1464 0.061 Uiso calc R 1 . .
    H H33B 0.8266 0.1469 0.1088 0.061 Uiso calc R 1 . .
    H H33C 0.8058 0.0647 0.0548 0.061 Uiso calc R 1 . .
    C C34 0.7465(2) 0.0687(3) 0.3624(3) 0.0251(11) Uani d . 1 . .
    C C35 0.7818(2) 0.1125(3) 0.4309(3) 0.0295(12) Uani d . 1 . .
    H H35 0.8008 0.0836 0.4792 0.035 Uiso calc R 1 . .
    C C36 0.7884(3) 0.1967(4) 0.4265(3) 0.0372(13) Uani d . 1 . .
    H H36 0.8135 0.2271 0.4721 0.045 Uiso calc R 1 . .
    C C37 0.7590(3) 0.2404(3) 0.3563(3) 0.0366(13) Uani d . 1 . .
    H H37 0.7630 0.2999 0.3538 0.044 Uiso calc R 1 . .
    C C38 0.7239(3) 0.1944(3) 0.2908(3) 0.0314(12) Uani d . 1 . .
    H H38 0.7034 0.2231 0.2426 0.038 Uiso calc R 1 . .
    C C39 0.4836(2) -0.0016(3) 0.1958(3) 0.0265(10) Uani d . 1 . .
    C C40 0.4703(3) -0.0151(3) 0.1159(3) 0.0337(12) Uani d . 1 . .
    H H40 0.5071 -0.0319 0.0961 0.040 Uiso calc R 1 . .
    C C41 0.4035(3) -0.0045(3) 0.0645(3) 0.0405(13) Uani d . 1 . .
    H H41 0.3953 -0.0122 0.0097 0.049 Uiso calc R 1 . .
    C C42 0.3491(3) 0.0170(4) 0.0927(3) 0.0446(15) Uani d . 1 . .
    H H42 0.3034 0.0239 0.0574 0.054 Uiso calc R 1 . .
    C C43 0.3611(3) 0.0286(3) 0.1717(3) 0.0337(12) Uani d . 1 . .
    H H43 0.3234 0.0417 0.1914 0.040 Uiso calc R 1 . .
    C C44 0.4278(2) 0.0212(3) 0.2226(3) 0.0277(11) Uani d . 1 . .
    H H44 0.4359 0.0318 0.2770 0.033 Uiso calc R 1 . .
    C C45 0.5651(2) -0.1195(3) 0.3041(3) 0.0256(11) Uani d . 1 . .
    C C46 0.5118(3) -0.1382(3) 0.3360(3) 0.0361(13) Uani d . 1 . .
    H H46 0.4776 -0.0967 0.3358 0.043 Uiso calc R 1 . .
    C C47 0.5081(3) -0.2169(3) 0.3680(3) 0.0399(14) Uani d . 1 . .
    H H47 0.4719 -0.2287 0.3906 0.048 Uiso calc R 1 . .
    C C48 0.5561(3) -0.2778(3) 0.3675(3) 0.0391(14) Uani d . 1 . .
    H H48 0.5530 -0.3316 0.3895 0.047 Uiso calc R 1 . .
    C C49 0.6093(3) -0.2612(3) 0.3350(3) 0.0362(13) Uani d . 1 . .
    H H49 0.6428 -0.3033 0.3346 0.043 Uiso calc R 1 . .
    C C50 0.6130(3) -0.1825(3) 0.3032(3) 0.0300(12) Uani d . 1 . .
    H H50 0.6489 -0.1712 0.2802 0.036 Uiso calc R 1 . .
    C C51 0.5712(2) 0.0588(3) 0.3419(3) 0.0244(10) Uani d . 1 . .
    C C52 0.5847(3) 0.0367(4) 0.4208(3) 0.0430(15) Uani d . 1 . .
    H H52 0.5967 -0.0196 0.4373 0.052 Uiso calc R 1 . .
    C C53 0.5805(4) 0.0973(4) 0.4745(4) 0.064(2) Uani d . 1 . .
    H H53 0.5899 0.0825 0.5283 0.077 Uiso calc R 1 . .
    C C54 0.5627(4) 0.1785(4) 0.4513(4) 0.062(2) Uani d . 1 . .
    H H54 0.5580 0.2189 0.4886 0.074 Uiso calc R 1 . .
    C C55 0.5518(3) 0.2020(4) 0.3752(4) 0.0512(17) Uani d . 1 . .
    H H55 0.5411 0.2589 0.3597 0.061 Uiso calc R 1 . .
    C C56 0.5564(3) 0.1425(3) 0.3207(3) 0.0369(13) Uani d . 1 . .
    H H56 0.5493 0.1590 0.2678 0.044 Uiso calc R 1 . .
loop_
    _atom_site_aniso_label
    _atom_site_aniso_U_11
    _atom_site_aniso_U_22
    _atom_site_aniso_U_33
    _atom_site_aniso_U_12
    _atom_site_aniso_U_13
    _atom_site_aniso_U_23
    Mo1 0.01436(18) 0.0187(2) 0.0181(2) 0.00014(16) 0.00320(15) 0.00006(16)
    S1 0.0213(6) 0.0303(7) 0.0233(6) 0.0000(5) 0.0076(5) 0.0035(5)
    S2 0.0211(6) 0.0222(6) 0.0208(6) 0.0019(5) 0.0053(5) 0.0012(5)
    P1 0.0144(5) 0.0194(6) 0.0172(6) -0.0001(4) 0.0047(5) 0.0005(5)
    O1 0.046(2) 0.031(2) 0.035(2) -0.0014(17) 0.0079(18) -0.0105(17)
    O2 0.026(2) 0.045(2) 0.053(3) -0.0123(17) 0.0128(18) -0.0053(19)
    N1 0.023(2) 0.031(2) 0.021(2) 0.0036(18) 0.0017(18) 0.0030(18)
    N2 0.0144(18) 0.025(2) 0.023(2) 0.0030(16) 0.0052(16) 0.0034(17)
    C1 0.022(2) 0.027(3) 0.020(2) -0.002(2) 0.003(2) 0.004(2)
    C2 0.021(2) 0.032(3) 0.028(3) -0.001(2) 0.006(2) -0.003(2)
    C3 0.020(2) 0.022(2) 0.019(2) 0.0007(19) 0.001(2) -0.0067(19)
    C4 0.043(3) 0.038(3) 0.033(3) 0.009(3) 0.004(3) 0.013(3)
    C5 0.025(3) 0.047(3) 0.046(4) 0.011(2) 0.014(3) 0.010(3)
    C6 0.016(2) 0.023(2) 0.027(3) 0.0020(19) 0.006(2) -0.002(2)
    C7 0.040(3) 0.033(3) 0.021(3) 0.008(2) 0.010(2) 0.001(2)
    C8 0.043(3) 0.031(3) 0.035(3) 0.001(2) 0.011(3) -0.010(2)
    C9 0.043(3) 0.022(3) 0.036(3) 0.006(2) 0.008(3) -0.004(2)
    C10 0.029(3) 0.029(3) 0.028(3) 0.005(2) 0.007(2) 0.005(2)
    C11 0.022(2) 0.018(2) 0.019(2) 0.0009(18) 0.0076(19) 0.0036(18)
    C12 0.020(2) 0.031(3) 0.027(3) 0.000(2) 0.007(2) 0.002(2)
    C13 0.023(2) 0.036(3) 0.039(3) 0.001(2) 0.013(2) 0.011(3)
    C14 0.037(3) 0.038(3) 0.035(3) 0.014(2) 0.025(3) 0.013(2)
    C15 0.042(3) 0.032(3) 0.031(3) 0.010(2) 0.018(3) 0.008(2)
    C16 0.025(3) 0.027(3) 0.025(3) 0.001(2) 0.008(2) 0.002(2)
    C17 0.019(2) 0.024(2) 0.014(2) 0.0018(19) 0.0049(19) -0.0022(19)
    C18 0.022(2) 0.025(3) 0.028(3) -0.002(2) 0.008(2) -0.001(2)
    C19 0.025(3) 0.033(3) 0.023(3) 0.010(2) 0.005(2) 0.002(2)
    C20 0.036(3) 0.030(3) 0.024(3) 0.010(2) 0.011(2) 0.002(2)
    C21 0.037(3) 0.023(3) 0.029(3) 0.000(2) 0.017(2) 0.002(2)
    C22 0.019(2) 0.026(3) 0.019(2) 0.0036(19) 0.007(2) -0.001(2)
    C23 0.015(2) 0.022(2) 0.019(2) -0.0005(18) 0.0072(19) 0.0001(19)
    C24 0.018(2) 0.024(2) 0.027(3) 0.0012(19) 0.009(2) 0.002(2)
    C25 0.023(3) 0.040(3) 0.016(2) -0.006(2) 0.001(2) -0.003(2)
    C26 0.028(3) 0.030(3) 0.029(3) -0.006(2) 0.005(2) -0.010(2)
    C27 0.036(3) 0.024(3) 0.032(3) -0.007(2) 0.008(2) -0.001(2)
    C28 0.029(3) 0.025(3) 0.019(3) 0.000(2) 0.005(2) 0.000(2)
    Mo2 0.0189(2) 0.0235(2) 0.0214(2) -0.00080(17) 0.00855(16) -0.00052(18)
    S3 0.0245(6) 0.0370(7) 0.0332(8) 0.0063(6) 0.0101(6) 0.0067(6)
    S4 0.0227(6) 0.0285(6) 0.0235(6) -0.0003(5) 0.0067(5) 0.0028(5)
    P2 0.0190(6) 0.0274(7) 0.0207(6) -0.0007(5) 0.0070(5) 0.0000(5)
    O3 0.053(3) 0.036(2) 0.046(3) -0.0092(19) 0.018(2) -0.0191(19)
    O4 0.037(2) 0.040(2) 0.056(3) 0.0087(18) 0.024(2) -0.0011(19)
    N3 0.028(2) 0.035(2) 0.028(2) -0.0039(19) 0.0072(19) 0.0084(19)
    N4 0.020(2) 0.029(2) 0.028(2) -0.0029(17) 0.0138(18) -0.0053(18)
    C29 0.020(2) 0.031(2) 0.029(3) -0.0027(19) 0.006(2) -0.0050(17)
    C30 0.029(3) 0.031(3) 0.031(3) 0.004(2) 0.012(2) 0.004(2)
    C31 0.023(2) 0.031(3) 0.025(3) -0.004(2) 0.011(2) -0.008(2)
    C32 0.043(4) 0.052(4) 0.047(4) -0.011(3) 0.007(3) 0.023(3)
    C33 0.024(3) 0.050(4) 0.050(4) -0.007(3) 0.014(3) 0.004(3)
    C34 0.019(2) 0.033(3) 0.025(3) 0.000(2) 0.009(2) -0.004(2)
    C35 0.025(3) 0.041(3) 0.024(3) 0.002(2) 0.011(2) -0.010(2)
    C36 0.029(3) 0.047(4) 0.036(3) -0.008(3) 0.011(3) -0.020(3)
    C37 0.038(3) 0.034(3) 0.046(4) -0.012(2) 0.024(3) -0.013(3)
    C38 0.029(3) 0.030(3) 0.041(3) -0.005(2) 0.019(2) -0.003(2)
    C39 0.023(2) 0.029(3) 0.027(3) -0.003(2) 0.006(2) -0.005(2)
    C40 0.026(3) 0.046(3) 0.027(3) -0.009(2) 0.005(2) -0.009(2)
    C41 0.033(3) 0.049(4) 0.034(3) -0.006(3) 0.001(2) -0.006(3)
    C42 0.024(3) 0.057(4) 0.046(4) 0.000(3) 0.000(3) -0.007(3)
    C43 0.021(2) 0.040(3) 0.042(3) -0.002(2) 0.011(2) 0.001(3)
    C44 0.025(2) 0.028(3) 0.031(3) 0.000(2) 0.009(2) 0.002(2)
    C45 0.023(2) 0.031(3) 0.022(3) -0.005(2) 0.005(2) -0.001(2)
    C46 0.033(3) 0.039(3) 0.038(3) -0.004(2) 0.014(3) 0.004(3)
    C47 0.041(3) 0.042(3) 0.040(3) -0.016(3) 0.016(3) 0.003(3)
    C48 0.045(3) 0.029(3) 0.039(3) -0.018(3) 0.006(3) -0.003(3)
    C49 0.042(3) 0.028(3) 0.036(3) -0.005(2) 0.007(3) -0.004(2)
    C50 0.029(3) 0.030(3) 0.031(3) -0.004(2) 0.008(2) -0.002(2)
    C51 0.021(2) 0.030(3) 0.026(3) -0.001(2) 0.012(2) -0.006(2)
    C52 0.063(4) 0.041(3) 0.027(3) -0.012(3) 0.016(3) 0.000(3)
    C53 0.108(6) 0.060(5) 0.035(4) -0.028(4) 0.037(4) -0.017(3)
    C54 0.090(5) 0.051(4) 0.060(5) -0.026(4) 0.049(4) -0.030(4)
    C55 0.053(4) 0.037(3) 0.068(5) -0.006(3) 0.026(4) -0.018(3)
    C56 0.038(3) 0.041(3) 0.033(3) -0.004(3) 0.013(3) -0.006(3)
_geom_special_details
;
All e.s.d.'s (except the e.s.d. in the dihedral angle between two l.s. planes)
are estimated using the full covariance matrix. The cell e.s.d.'s are taken
into account individually in the estimation of e.s.d.'s in distances, angles
and torsion angles; correlations between e.s.d.'s in cell parameters are only
used when they are defined by crystal symmetry. An approximate (isotropic)
treatment of cell e.s.d.'s is used for estimating e.s.d.'s involving l.s.
planes.
;
loop_
    _geom_bond_atom_site_label_1
    _geom_bond_atom_site_label_2
    _geom_bond_site_symmetry_2
    _geom_bond_distance
    _geom_bond_publ_flag
    Mo1 C1 . 1.941(5) ?
    Mo1 C2 . 1.984(5) ?
    Mo1 C3 . 2.077(5) ?
    Mo1 N2 . 2.261(4) ?
    Mo1 S1 . 2.5156(12) ?
    Mo1 S2 . 2.5378(12) ?
    Mo1 P1 . 2.5746(11) ?
    S1 C3 . 1.694(5) ?
    S2 C6 . 1.739(5) ?
    P1 C23 . 1.819(4) ?
    P1 C17 . 1.833(5) ?
    P1 C11 . 1.842(4) ?
    O1 C1 . 1.163(5) ?
    O2 C2 . 1.153(5) ?
    N1 C3 . 1.304(5) ?
    N1 C4 . 1.454(6) ?
    N1 C5 . 1.472(6) ?
    N2 C10 . 1.346(6) ?
    N2 C6 . 1.351(6) ?
    C4 H4A . 0.9800 ?
    C4 H4B . 0.9800 ?
    C4 H4C . 0.9800 ?
    C5 H5A . 0.9800 ?
    C5 H5B . 0.9800 ?
    C5 H5C . 0.9800 ?
    C6 C7 . 1.396(6) ?
    C7 C8 . 1.380(7) ?
    C7 H7 . 0.9500 ?
    C8 C9 . 1.379(7) ?
    C8 H8 . 0.9500 ?
    C9 C10 . 1.368(7) ?
    C9 H9 . 0.9500 ?
    C10 H10 . 0.9500 ?
    C11 C16 . 1.376(6) ?
    C11 C12 . 1.390(6) ?
    C12 C13 . 1.385(6) ?
    C12 H12 . 0.9500 ?
    C13 C14 . 1.366(7) ?
    C13 H13 . 0.9500 ?
    C14 C15 . 1.379(7) ?
    C14 H14 . 0.9500 ?
    C15 C16 . 1.390(6) ?
    C15 H15 . 0.9500 ?
    C16 H16 . 0.9500 ?
    C17 C22 . 1.389(6) ?
    C17 C18 . 1.399(6) ?
    C18 C19 . 1.377(6) ?
    C18 H18 . 0.9500 ?
    C19 C20 . 1.375(7) ?
    C19 H19 . 0.9500 ?
    C20 C21 . 1.394(7) ?
    C20 H20 . 0.9500 ?
    C21 C22 . 1.384(6) ?
    C21 H21 . 0.9500 ?
    C22 H22 . 0.9500 ?
    C23 C24 . 1.387(6) ?
    C23 C28 . 1.396(6) ?
    C24 C25 . 1.392(6) ?
    C24 H24 . 0.9500 ?
    C25 C26 . 1.382(7) ?
    C25 H25 . 0.9500 ?
    C26 C27 . 1.387(7) ?
    C26 H26 . 0.9500 ?
    C27 C28 . 1.379(6) ?
    C27 H27 . 0.9500 ?
    C28 H28 . 0.9500 ?
    Mo2 C29 . 1.948(5) ?
    Mo2 C30 . 1.982(5) ?
    Mo2 C31 . 2.064(5) ?
    Mo2 N4 . 2.243(4) ?
    Mo2 S3 . 2.4907(13) ?
    Mo2 S4 . 2.5407(12) ?
    Mo2 P2 . 2.5555(12) ?
    S3 C31 . 1.692(5) ?
    S4 C34 . 1.735(5) ?
    P2 C51 . 1.825(5) ?
    P2 C45 . 1.828(5) ?
    P2 C39 . 1.833(5) ?
    O3 C29 . 1.161(5) ?
    O4 C30 . 1.151(6) ?
    N3 C31 . 1.315(6) ?
    N3 C33 . 1.454(6) ?
    N3 C32 . 1.468(6) ?
    N4 C38 . 1.356(6) ?
    N4 C34 . 1.361(6) ?
    C32 H32A . 0.9800 ?
    C32 H32B . 0.9800 ?
    C32 H32C . 0.9800 ?
    C33 H33A . 0.9800 ?
    C33 H33B . 0.9800 ?
    C33 H33C . 0.9800 ?
    C34 C35 . 1.399(6) ?
    C35 C36 . 1.348(7) ?
    C35 H35 . 0.9500 ?
    C36 C37 . 1.398(7) ?
    C36 H36 . 0.9500 ?
    C37 C38 . 1.378(7) ?
    C37 H37 . 0.9500 ?
    C38 H38 . 0.9500 ?
    C39 C40 . 1.387(6) ?
    C39 C44 . 1.393(6) ?
    C40 C41 . 1.387(7) ?
    C40 H40 . 0.9500 ?
    C41 C42 . 1.377(7) ?
    C41 H41 . 0.9500 ?
    C42 C43 . 1.371(7) ?
    C42 H42 . 0.9500 ?
    C43 C44 . 1.379(7) ?
    C43 H43 . 0.9500 ?
    C44 H44 . 0.9500 ?
    C45 C46 . 1.388(6) ?
    C45 C50 . 1.390(7) ?
    C46 C47 . 1.386(7) ?
    C46 H46 . 0.9500 ?
    C47 C48 . 1.367(8) ?
    C47 H47 . 0.9500 ?
    C48 C49 . 1.387(7) ?
    C48 H48 . 0.9500 ?
    C49 C50 . 1.384(7) ?
    C49 H49 . 0.9500 ?
    C50 H50 . 0.9500 ?
    C51 C56 . 1.389(7) ?
    C51 C52 . 1.396(7) ?
    C52 C53 . 1.380(8) ?
    C52 H52 . 0.9500 ?
    C53 C54 . 1.367(9) ?
    C53 H53 . 0.9500 ?
    C54 C55 . 1.362(9) ?
    C54 H54 . 0.9500 ?
    C55 C56 . 1.379(7) ?
    C55 H55 . 0.9500 ?
    C56 H56 . 0.9500 ?
loop_
    _geom_angle_atom_site_label_1
    _geom_angle_atom_site_label_2
    _geom_angle_atom_site_label_3
    _geom_angle_site_symmetry_1
    _geom_angle_site_symmetry_3
    _geom_angle
    _geom_angle_publ_flag
    C1 Mo1 C2 . . 74.69(19) ?
    C1 Mo1 C3 . . 102.06(18) ?
    C2 Mo1 C3 . . 86.17(19) ?
    C1 Mo1 N2 . . 175.17(16) ?
    C2 Mo1 N2 . . 105.77(17) ?
    C3 Mo1 N2 . . 82.77(15) ?
    C1 Mo1 S1 . . 91.66(14) ?
    C2 Mo1 S1 . . 122.74(14) ?
    C3 Mo1 S1 . . 41.95(13) ?
    N2 Mo1 S1 . . 92.07(10) ?
    C1 Mo1 S2 . . 111.36(14) ?
    C2 Mo1 S2 . . 81.89(14) ?
    C3 Mo1 S2 . . 139.81(12) ?
    N2 Mo1 S2 . . 64.16(10) ?
    S1 Mo1 S2 . . 150.87(4) ?
    C1 Mo1 P1 . . 86.29(14) ?
    C2 Mo1 P1 . . 144.36(14) ?
    C3 Mo1 P1 . . 127.78(13) ?
    N2 Mo1 P1 . . 90.83(9) ?
    S1 Mo1 P1 . . 86.98(4) ?
    S2 Mo1 P1 . . 77.35(4) ?
    C3 S1 Mo1 . . 55.04(16) ?
    C6 S2 Mo1 . . 82.13(16) ?
    C23 P1 C17 . . 105.9(2) ?
    C23 P1 C11 . . 103.22(19) ?
    C17 P1 C11 . . 99.83(19) ?
    C23 P1 Mo1 . . 112.48(14) ?
    C17 P1 Mo1 . . 116.98(14) ?
    C11 P1 Mo1 . . 116.74(15) ?
    C3 N1 C4 . . 123.4(4) ?
    C3 N1 C5 . . 121.1(4) ?
    C4 N1 C5 . . 115.3(4) ?
    C10 N2 C6 . . 118.6(4) ?
    C10 N2 Mo1 . . 138.9(3) ?
    C6 N2 Mo1 . . 102.5(3) ?
    O1 C1 Mo1 . . 178.3(4) ?
    O2 C2 Mo1 . . 170.3(4) ?
    N1 C3 S1 . . 127.4(4) ?
    N1 C3 Mo1 . . 148.5(4) ?
    S1 C3 Mo1 . . 83.00(19) ?
    N1 C4 H4A . . 109.5 ?
    N1 C4 H4B . . 109.5 ?
    H4A C4 H4B . . 109.5 ?
    N1 C4 H4C . . 109.5 ?
    H4A C4 H4C . . 109.5 ?
    H4B C4 H4C . . 109.5 ?
    N1 C5 H5A . . 109.5 ?
    N1 C5 H5B . . 109.5 ?
    H5A C5 H5B . . 109.5 ?
    N1 C5 H5C . . 109.5 ?
    H5A C5 H5C . . 109.5 ?
    H5B C5 H5C . . 109.5 ?
    N2 C6 C7 . . 121.7(4) ?
    N2 C6 S2 . . 111.2(3) ?
    C7 C6 S2 . . 127.1(4) ?
    C8 C7 C6 . . 118.2(5) ?
    C8 C7 H7 . . 120.9 ?
    C6 C7 H7 . . 120.9 ?
    C9 C8 C7 . . 120.2(5) ?
    C9 C8 H8 . . 119.9 ?
    C7 C8 H8 . . 119.9 ?
    C10 C9 C8 . . 118.6(5) ?
    C10 C9 H9 . . 120.7 ?
    C8 C9 H9 . . 120.7 ?
    N2 C10 C9 . . 122.8(5) ?
    N2 C10 H10 . . 118.6 ?
    C9 C10 H10 . . 118.6 ?
    C16 C11 C12 . . 118.9(4) ?
    C16 C11 P1 . . 119.3(3) ?
    C12 C11 P1 . . 121.6(3) ?
    C13 C12 C11 . . 120.1(5) ?
    C13 C12 H12 . . 120.0 ?
    C11 C12 H12 . . 120.0 ?
    C14 C13 C12 . . 120.5(5) ?
    C14 C13 H13 . . 119.8 ?
    C12 C13 H13 . . 119.8 ?
    C13 C14 C15 . . 120.2(5) ?
    C13 C14 H14 . . 119.9 ?
    C15 C14 H14 . . 119.9 ?
    C14 C15 C16 . . 119.5(5) ?
    C14 C15 H15 . . 120.3 ?
    C16 C15 H15 . . 120.3 ?
    C11 C16 C15 . . 120.9(5) ?
    C11 C16 H16 . . 119.6 ?
    C15 C16 H16 . . 119.6 ?
    C22 C17 C18 . . 118.5(4) ?
    C22 C17 P1 . . 121.3(3) ?
    C18 C17 P1 . . 120.1(3) ?
    C19 C18 C17 . . 120.7(4) ?
    C19 C18 H18 . . 119.6 ?
    C17 C18 H18 . . 119.6 ?
    C20 C19 C18 . . 120.1(5) ?
    C20 C19 H19 . . 119.9 ?
    C18 C19 H19 . . 119.9 ?
    C19 C20 C21 . . 120.3(5) ?
    C19 C20 H20 . . 119.9 ?
    C21 C20 H20 . . 119.9 ?
    C22 C21 C20 . . 119.4(5) ?
    C22 C21 H21 . . 120.3 ?
    C20 C21 H21 . . 120.3 ?
    C21 C22 C17 . . 120.9(4) ?
    C21 C22 H22 . . 119.5 ?
    C17 C22 H22 . . 119.5 ?
    C24 C23 C28 . . 119.3(4) ?
    C24 C23 P1 . . 124.2(3) ?
    C28 C23 P1 . . 116.5(3) ?
    C23 C24 C25 . . 119.8(4) ?
    C23 C24 H24 . . 120.1 ?
    C25 C24 H24 . . 120.1 ?
    C26 C25 C24 . . 120.5(4) ?
    C26 C25 H25 . . 119.8 ?
    C24 C25 H25 . . 119.8 ?
    C25 C26 C27 . . 119.8(5) ?
    C25 C26 H26 . . 120.1 ?
    C27 C26 H26 . . 120.1 ?
    C28 C27 C26 . . 119.9(5) ?
    C28 C27 H27 . . 120.0 ?
    C26 C27 H27 . . 120.0 ?
    C27 C28 C23 . . 120.7(4) ?
    C27 C28 H28 . . 119.7 ?
    C23 C28 H28 . . 119.7 ?
    C29 Mo2 C30 . . 74.2(2) ?
    C29 Mo2 C31 . . 98.75(19) ?
    C30 Mo2 C31 . . 86.17(19) ?
    C29 Mo2 N4 . . 175.61(17) ?
    C30 Mo2 N4 . . 106.20(18) ?
    C31 Mo2 N4 . . 85.63(16) ?
    C29 Mo2 S3 . . 94.65(15) ?
    C30 Mo2 S3 . . 125.80(14) ?
    C31 Mo2 S3 . . 42.35(13) ?
    N4 Mo2 S3 . . 88.60(11) ?
    C29 Mo2 S4 . . 111.94(15) ?
    C30 Mo2 S4 . . 80.62(15) ?
    C31 Mo2 S4 . . 141.47(13) ?
    N4 Mo2 S4 . . 64.05(11) ?
    S3 Mo2 S4 . . 147.71(4) ?
    C29 Mo2 P2 . . 85.62(14) ?
    C30 Mo2 P2 . . 140.90(14) ?
    C31 Mo2 P2 . . 130.56(13) ?
    N4 Mo2 P2 . . 91.54(9) ?
    S3 Mo2 P2 . . 88.30(4) ?
    S4 Mo2 P2 . . 76.33(4) ?
    C31 S3 Mo2 . . 55.22(17) ?
    C34 S4 Mo2 . . 82.35(17) ?
    C51 P2 C45 . . 105.3(2) ?
    C51 P2 C39 . . 101.8(2) ?
    C45 P2 C39 . . 101.3(2) ?
    C51 P2 Mo2 . . 114.16(15) ?
    C45 P2 Mo2 . . 115.02(16) ?
    C39 P2 Mo2 . . 117.41(16) ?
    C31 N3 C33 . . 121.4(4) ?
    C31 N3 C32 . . 123.0(4) ?
    C33 N3 C32 . . 115.5(4) ?
    C38 N4 C34 . . 118.8(4) ?
    C38 N4 Mo2 . . 137.9(3) ?
    C34 N4 Mo2 . . 103.3(3) ?
    O3 C29 Mo2 . . 176.9(4) ?
    O4 C30 Mo2 . . 170.4(5) ?
    N3 C31 S3 . . 126.8(4) ?
    N3 C31 Mo2 . . 150.8(4) ?
    S3 C31 Mo2 . . 82.43(19) ?
    N3 C32 H32A . . 109.5 ?
    N3 C32 H32B . . 109.5 ?
    H32A C32 H32B . . 109.5 ?
    N3 C32 H32C . . 109.5 ?
    H32A C32 H32C . . 109.5 ?
    H32B C32 H32C . . 109.5 ?
    N3 C33 H33A . . 109.5 ?
    N3 C33 H33B . . 109.5 ?
    H33A C33 H33B . . 109.5 ?
    N3 C33 H33C . . 109.5 ?
    H33A C33 H33C . . 109.5 ?
    H33B C33 H33C . . 109.5 ?
    N4 C34 C35 . . 121.6(5) ?
    N4 C34 S4 . . 110.3(3) ?
    C35 C34 S4 . . 128.1(4) ?
    C36 C35 C34 . . 118.3(5) ?
    C36 C35 H35 . . 120.8 ?
    C34 C35 H35 . . 120.8 ?
    C35 C36 C37 . . 121.4(5) ?
    C35 C36 H36 . . 119.3 ?
    C37 C36 H36 . . 119.3 ?
    C38 C37 C36 . . 117.9(5) ?
    C38 C37 H37 . . 121.0 ?
    C36 C37 H37 . . 121.0 ?
    N4 C38 C37 . . 122.0(5) ?
    N4 C38 H38 . . 119.0 ?
    C37 C38 H38 . . 119.0 ?
    C40 C39 C44 . . 117.9(4) ?
    C40 C39 P2 . . 120.8(4) ?
    C44 C39 P2 . . 121.3(4) ?
    C39 C40 C41 . . 120.6(5) ?
    C39 C40 H40 . . 119.7 ?
    C41 C40 H40 . . 119.7 ?
    C42 C41 C40 . . 120.3(5) ?
    C42 C41 H41 . . 119.9 ?
    C40 C41 H41 . . 119.9 ?
    C43 C42 C41 . . 119.8(5) ?
    C43 C42 H42 . . 120.1 ?
    C41 C42 H42 . . 120.1 ?
    C42 C43 C44 . . 120.1(5) ?
    C42 C43 H43 . . 119.9 ?
    C44 C43 H43 . . 119.9 ?
    C43 C44 C39 . . 121.2(5) ?
    C43 C44 H44 . . 119.4 ?
    C39 C44 H44 . . 119.4 ?
    C46 C45 C50 . . 118.3(5) ?
    C46 C45 P2 . . 120.8(4) ?
    C50 C45 P2 . . 120.9(4) ?
    C47 C46 C45 . . 120.4(5) ?
    C47 C46 H46 . . 119.8 ?
    C45 C46 H46 . . 119.8 ?
    C48 C47 C46 . . 120.6(5) ?
    C48 C47 H47 . . 119.7 ?
    C46 C47 H47 . . 119.7 ?
    C47 C48 C49 . . 120.2(5) ?
    C47 C48 H48 . . 119.9 ?
    C49 C48 H48 . . 119.9 ?
    C50 C49 C48 . . 119.1(5) ?
    C50 C49 H49 . . 120.5 ?
    C48 C49 H49 . . 120.5 ?
    C49 C50 C45 . . 121.4(5) ?
    C49 C50 H50 . . 119.3 ?
    C45 C50 H50 . . 119.3 ?
    C56 C51 C52 . . 118.4(5) ?
    C56 C51 P2 . . 117.1(4) ?
    C52 C51 P2 . . 124.5(4) ?
    C53 C52 C51 . . 119.6(6) ?
    C53 C52 H52 . . 120.2 ?
    C51 C52 H52 . . 120.2 ?
    C54 C53 C52 . . 120.7(6) ?
    C54 C53 H53 . . 119.7 ?
    C52 C53 H53 . . 119.7 ?
    C55 C54 C53 . . 120.7(6) ?
    C55 C54 H54 . . 119.6 ?
    C53 C54 H54 . . 119.6 ?
    C54 C55 C56 . . 119.4(6) ?
    C54 C55 H55 . . 120.3 ?
    C56 C55 H55 . . 120.3 ?
    C55 C56 C51 . . 121.2(5) ?
    C55 C56 H56 . . 119.4 ?
    C51 C56 H56 . . 119.4 ?
data_global
_journal_date_recd_electronic     2010-08-17
_journal_date_accepted     2010-08-27
_journal_name_full     'Acta Crystallographica, Section E'
_journal_year     2010
_journal_volume     66
_journal_issue     10
_journal_page_first     m1189
_journal_page_last     m1190
_journal_paper_category     QM
_journal_coeditor_code     BG2366
loop_
    _publ_contact_author_name
    _publ_contact_author_address
    _publ_contact_author_email
    'Professor Yih, Kuang-Hway'
;
Department of Applied Cosmetology,
Hungkuang University,
Shalu 433, Taichung, Taiwan
;
 khyih@sunrise.hk.edu.tw
    'Lee, Gene-Hsiang'
;
Instrumentation Center
College of Science
National Taiwan University
Taipei 106, Taiwan, ROC
;
 ghlee@ntu.edu.tw
_publ_contact_author_fax     ' '
_publ_contact_author_phone     ' '
_publ_section_title
;\
Bis(carbonyl-\k<i>C</i>)(<i>N</i>,<i>N</i>-dimethylthiocarbamoyl-\k^2^<i>C</i>,\
<i>S</i>)(pyridine-2-thiolato-\k^2^<i>N</i>,<i>S</i>)(triphenylphosphine-\
\k<i>P</i>)molybdenum(II)
;
loop_
    _publ_author_name
    _publ_author_address
    'Yih, Kuang-Hway'
;
Department of Applied Cosmetology
Hungkuang University
Shalu 433, Taichung, Taiwan
;
    'Wang, Hsiao-Fen'
;
Department of Applied Cosmetology
Hungkuang University
Shalu 433, Taichung, Taiwan
;
    'Lee, Gene-Hsiang'
;
Instrumentation Center
College of Science
National Taiwan University
Taipei 106, Taiwan
;
