# Supplementary material for: Bis(carbonyl-κC)(N,N-dimethyl­thio­carbamoyl-κ2 C,S)(pyridine-2-thiol­ato-κ2 N,S)(triphenyl­phosphine-κP)molybdenum(II)
Source: Acta Crystallogr Sect E Struct Rep Online. 2010 Sep 4;66(Pt 10):m1189–90. doi: 10.1107/S1600536810034562 (PMC2983129; doi:10.1107/S1600536810034562)
Supplement: Supplementary file 2 [file e-66-m1189-Isup2.hkl]

# 
# h,k,l, Fc-squared, Fo-squared, sigma(Fo-squared) and status flag 
# 
data_I
_shelx_title ' ic14165 in P2(1)/c' 
_shelx_refln_list_code          4 
_shelx_F_calc_maximum      609.20 
_exptl_crystal_F_000      2496.00 
_reflns_d_resolution_high  0.7696 
 
loop_ 
 _symmetry_equiv_pos_as_xyz 
 'x, y, z' 
 '-x, y+1/2, -z+1/2' 
 '-x, -y, -z' 
 'x, -y-1/2, z-1/2' 
 
_cell_length_a    20.0947 
_cell_length_b    15.8720 
_cell_length_c    17.8596 
_cell_angle_alpha  90.000 
_cell_angle_beta  107.563 
_cell_angle_gamma  90.000 
 
_shelx_F_squared_multiplier     1.000 
 
loop_ 
 _refln_index_h 
 _refln_index_k 
 _refln_index_l 
 _refln_F_squared_calc 
 _refln_F_squared_meas 
 _refln_F_squared_sigma 
 _refln_observed_status 
   1   0   0       41.44        2.75      6.25 o 
   2   0   0    22247.26    24336.16    562.66 o 
   3   0   0    12938.32    12162.15    511.64 o 
   4   0   0    27143.12    29635.11    607.71 o 
   5   0   0   176038.06   195157.84   3489.69 o 
   6   0   0    40485.36    42580.52    880.37 o 
   7   0   0     2236.53     2414.90    209.33 o 
   8   0   0   190823.47   197571.17   3481.35 o 
   9   0   0    10769.35    11326.52    405.54 o 
  10   0   0    16234.32    15974.89    517.49 o 
  11   0   0     8108.51     8724.53    549.96 o 
  12   0   0     6420.48     7150.65    960.67 o 
  13   0   0    30457.78    29674.18    843.87 o 
  14   0   0    12381.62    12123.77    547.56 o 
  15   0   0    12105.20    12373.22    681.72 o 
  16   0   0    19970.96    18145.86    685.02 o 
  17   0   0     3408.29     3383.26    354.91 o 
  18   0   0       53.76      647.03    404.64 o 
  19   0   0      109.34      486.34    242.04 o 
  20   0   0     2335.04     2271.11    308.35 o 
  21   0   0     3403.76     3948.33    461.18 o 
  22   0   0        5.23      -13.02    242.50 o 
  23   0   0     2355.95     2202.22    421.74 o 
  24   0   0     2305.39     2829.88    481.63 o 
   1   1   0      556.72      232.54     23.28 o 
   2   1   0      240.71      278.75     25.77 o 
   3   1   0     2673.07     2673.40     85.57 o 
   4   1   0     4684.34     4995.87    133.19 o 
   5   1   0    34147.58    36522.41    532.86 o 
   6   1   0     2642.17     2514.33    134.95 o 
   7   1   0      242.97      342.72     77.77 o 
   8   1   0      231.01      231.66     75.47 o 
   9   1   0     1539.27     1792.92    138.86 o 
  10   1   0     5090.13     5334.32    228.87 o 
  11   1   0       61.45      144.95     83.13 o 
  12   1   0      184.84      245.56     96.03 o 
  13   1   0     1414.08     1505.18    158.67 o 
  14   1   0     2123.45     2517.62    204.59 o 
  15   1   0      366.38      604.47    133.36 o 
  16   1   0     1349.30     1384.53    174.87 o 
  17   1   0     1851.35     1974.86    283.12 o 
  18   1   0       35.44      212.23    115.61 o 
  19   1   0      513.37      834.02    147.53 o 
  20   1   0      189.91      238.56    150.86 o 
  21   1   0        0.23       51.54    146.27 o 
  22   1   0      138.79      275.83    170.22 o 
  23   1   0        7.39      112.15    206.04 o 
  24   1   0      296.28       86.43    227.28 o 
   0   2   0   371128.31   390822.75   5616.94 o 
   1   2   0     1297.31     1030.71     55.74 o 
   2   2   0    34467.55    37293.04    450.85 o 
   3   2   0     3634.96     3146.98    127.20 o 
   4   2   0     1775.34     1577.59     86.16 o 
   5   2   0     6302.31     6237.67    163.71 o 
   6   2   0    15832.67    15556.16    300.71 o 
   7   2   0     1502.87     1266.72    107.49 o 
   8   2   0    54064.28    53264.68    790.58 o 
   9   2   0     1517.39     1409.33    160.82 o 
  10   2   0     2047.70     2314.07    162.59 o 
  11   2   0      356.02      593.88    107.74 o 
  12   2   0    20570.27    19474.01    444.27 o 
  13   2   0    21260.41    18823.08    450.05 o 
  14   2   0     4976.90     5127.13    275.60 o 
  15   2   0    13589.54    12426.17    414.55 o 
  16   2   0     7878.95     8316.82    365.51 o 
  17   2   0      531.19      532.33    132.99 o 
  18   2   0      338.21      498.59    138.80 o 
  19   2   0     2163.04     2455.38    298.84 o 
  20   2   0     2912.43     3440.85    303.24 o 
  21   2   0     5041.76     5452.19    390.35 o 
  22   2   0      182.42      329.98    160.78 o 
  23   2   0     3811.56     3410.60    364.14 o 
  24   2   0      896.86     1417.89    254.22 o 
   1   3   0     1006.03      922.77     64.39 o 
   2   3   0     2104.17     2052.05    201.45 o 
   3   3   0     8827.87     8897.30    173.80 o 
   4   3   0       49.52       26.36     46.97 o 
   5   3   0      267.73      388.86     74.63 o 
   6   3   0     1353.54     1541.03    128.54 o 
   7   3   0     1217.11     1492.49    120.18 o 
   8   3   0     2005.59     2490.35    148.03 o 
   9   3   0     7087.56     6754.44    229.99 o 
  10   3   0     1120.06     1250.93    132.46 o 
  11   3   0     4981.53     4999.80    393.93 o 
  12   3   0     1789.79     1632.12    157.15 o 
  13   3   0      309.02      288.90    105.17 o 
  14   3   0     3844.45     4445.74    258.07 o 
  15   3   0       17.24       69.17    103.53 o 
  16   3   0     3532.10     3292.41    249.60 o 
  17   3   0      868.73     1093.85    154.82 o 
  18   3   0      683.64      856.91    164.87 o 
  19   3   0        0.61       54.90    148.17 o 
  20   3   0     1029.17     1137.05    198.16 o 
  21   3   0      753.29      876.53    181.67 o 
  22   3   0      657.33      613.11    181.15 o 
  23   3   0      127.11      410.62    223.37 o 
  24   3   0      250.59      357.60    231.30 o 
   0   4   0    85736.24    88065.38   1561.92 o 
   1   4   0      989.80     1344.12     57.42 o 
   2   4   0      109.28       79.87     52.66 o 
   3   4   0     2325.64     3156.12    138.89 o 
   4   4   0       14.47       61.12     54.80 o 
   5   4   0      289.92      340.02     62.79 o 
   6   4   0     8853.72     7874.02    392.45 o 
   7   4   0     6860.97     6808.00    428.93 o 
   8   4   0    40315.25    37151.84    602.62 o 
   9   4   0     6984.57     6291.48    222.48 o 
  10   4   0       35.53       46.77     71.49 o 
  11   4   0      108.96      130.60     87.02 o 
  12   4   0    15260.14    13511.19    398.14 o 
  13   4   0     6026.30     6526.97    289.74 o 
  14   4   0     1711.35     2229.10    183.94 o 
  15   4   0    13695.20    13556.86    422.34 o 
  16   4   0    13404.05    13125.19    637.66 o 
  17   4   0      264.47      338.22    145.33 o 
  18   4   0       59.89       79.15    130.47 o 
  19   4   0     1399.20     1324.45    351.78 o 
  20   4   0     1667.79     2117.47    251.55 o 
  21   4   0     6827.86     6661.43    498.51 o 
  22   4   0      132.58      127.22    186.76 o 
  23   4   0     6066.52     7476.85    546.56 o 
  24   4   0      603.96     1098.28    225.61 o 
   1   5   0      286.64      239.41     52.26 o 
   2   5   0      899.90      834.95     90.12 o 
   3   5   0     2155.95     2763.31    143.89 o 
   4   5   0     2643.92     2710.15    145.77 o 
   5   5   0      265.78      172.78     46.44 o 
   6   5   0     5557.57     5577.40    174.25 o 
   7   5   0     7045.12     6510.43    222.96 o 
   8   5   0      456.26      342.64     92.94 o 
   9   5   0     1256.74     1147.18    114.91 o 
  10   5   0      396.02      504.18     97.71 o 
  11   5   0     1776.95     1947.48    161.63 o 
  12   5   0     3864.10     4115.60    296.81 o 
  13   5   0       91.13      265.32    173.51 o 
  14   5   0      841.44     1073.55    138.90 o 
  15   5   0     1579.57     1625.62    196.38 o 
  16   5   0      315.20      238.26    161.73 o 
  17   5   0      493.65      211.83    133.28 o 
  18   5   0       20.72      338.34    146.18 o 
  19   5   0      363.23      723.20    207.44 o 
  20   5   0      149.79      433.76    195.86 o 
  21   5   0      362.28      969.40    220.82 o 
  22   5   0     2466.63     2954.95    342.67 o 
  23   5   0       82.35      276.41    247.99 o 
  24   5   0        5.73       90.25    203.16 o 
   0   6   0    37656.66    35833.23   1089.63 o 
   1   6   0     6724.56     6542.49    169.94 o 
   2   6   0       11.65       14.86     57.73 o 
   3   6   0      682.37      590.53     96.24 o 
   4   6   0     3883.09     4014.59    176.94 o 
   5   6   0     1294.68     1732.87    131.17 o 
   6   6   0     8752.10     8228.02    185.78 o 
   7   6   0     7286.25     7172.32    211.44 o 
   8   6   0    38116.74    36486.14    545.98 o 
   9   6   0     9029.63     8521.88    297.69 o 
  10   6   0     4242.58     4670.44    204.18 o 
  11   6   0     1063.30      873.60    117.35 o 
  12   6   0      117.60      230.00     88.12 o 
  13   6   0     5502.88     6009.31    262.43 o 
  14   6   0      492.95      431.92    128.86 o 
  15   6   0     9987.51     9182.53    406.93 o 
  16   6   0     5376.05     5457.44    522.41 o 
  17   6   0     6536.03     6628.88    472.45 o 
  18   6   0      602.94      592.82    235.61 o 
  19   6   0      574.00      658.24    188.66 o 
  20   6   0      543.10      774.15    328.71 o 
  21   6   0     7132.31     5969.71    481.91 o 
  22   6   0       20.64      175.32    286.29 o 
  23   6   0     4905.78     5419.91    480.00 o 
   1   7   0     1664.86     1810.08    106.94 o 
   2   7   0    27417.40    28206.15    530.66 o 
   3   7   0      261.58      660.15     93.61 o 
   4   7   0     7513.63     8305.29    254.53 o 
   5   7   0     3100.43     3001.21    176.73 o 
   6   7   0     3610.55     3412.89    246.85 o 
   7   7   0    32285.60    31095.06    468.73 o 
   8   7   0     2606.19     2495.50    221.62 o 
   9   7   0     8362.93     8548.87    255.30 o 
  10   7   0     2265.39     2224.01    152.94 o 
  11   7   0      303.49      462.11     92.28 o 
  12   7   0      482.94      908.37    130.04 o 
  13   7   0       93.34      337.80    104.59 o 
  14   7   0        4.90      140.04    145.73 o 
  15   7   0     2253.30     2270.64    271.40 o 
  16   7   0      340.13      261.99    166.39 o 
  17   7   0     3981.80     3335.94    343.93 o 
  18   7   0     1683.43     1416.48    246.36 o 
  19   7   0       22.46      129.37    151.52 o 
  20   7   0       70.37      516.39    202.07 o 
  21   7   0       95.91      219.79    257.31 o 
  22   7   0     1416.49     1666.98    284.58 o 
  23   7   0      226.37      558.17    217.29 o 
   0   8   0    58089.30    57442.94   1173.18 o 
   1   8   0     8097.27     7638.74    206.46 o 
   2   8   0     1485.37     1395.76    131.45 o 
   3   8   0      399.01      258.14     89.36 o 
   4   8   0     4583.08     4910.43    229.24 o 
   5   8   0     1388.66     1616.22    144.73 o 
   6   8   0    10010.07    10277.38    315.26 o 
   7   8   0     8851.06     8988.61    358.12 o 
   8   8   0    25388.79    23700.81    598.01 o 
   9   8   0     3533.11     3185.84    212.13 o 
  10   8   0     5865.80     5431.27    493.81 o 
  11   8   0     5360.30     4655.98    343.45 o 
  12   8   0       17.50       30.68    136.04 o 
  13   8   0     5953.22     5689.20    407.59 o 
  14   8   0     3893.15     3968.80    377.81 o 
  15   8   0     8245.40     8314.40    515.87 o 
  16   8   0     1154.63     1337.27    230.31 o 
  17   8   0     4394.03     4845.54    680.80 o 
  18   8   0      124.94      466.26    173.99 o 
  19   8   0        4.26      448.02    180.40 o 
  20   8   0        7.48      182.53    230.59 o 
  21   8   0     7373.55     7980.14    566.36 o 
  22   8   0      198.86      120.60    204.33 o 
   1   9   0     1326.90     1461.08    109.87 o 
   2   9   0    16614.62    16404.24    328.23 o 
   3   9   0      895.66     1127.89    142.12 o 
   4   9   0     2663.67     3213.42    201.68 o 
   5   9   0     5455.70     5701.16    401.34 o 
   6   9   0     8270.38     8604.62    438.62 o 
   7   9   0    10938.86    10777.55    721.36 o 
   8   9   0      692.68      983.68    114.11 o 
   9   9   0     2634.51     2693.29    210.69 o 
  10   9   0     3557.35     3440.73    297.32 o 
  11   9   0       18.58      138.14    138.56 o 
  12   9   0      135.73      164.63    139.83 o 
  13   9   0     1682.16     1646.90    231.75 o 
  14   9   0      273.12      335.76    164.86 o 
  15   9   0     5680.01     4948.41    474.32 o 
  16   9   0       31.15      608.98    187.63 o 
  17   9   0      550.84      583.71    186.58 o 
  18   9   0     3926.75     3862.73    387.27 o 
  19   9   0      147.25      215.64    195.38 o 
  20   9   0       20.36      -63.02    171.64 o 
  21   9   0      219.98      387.03    218.91 o 
  22   9   0     2597.31     2459.76    348.41 o 
   0  10   0    54771.80    55728.08   1191.14 o 
   1  10   0     4430.97     4189.15    206.98 o 
   2  10   0     9861.86    10773.82    265.51 o 
   3  10   0       67.15      -68.78     73.07 o 
   4  10   0     2597.78     2626.13    192.07 o 
   5  10   0     1874.55     2157.95    179.07 o 
   6  10   0    12725.82    12746.36    380.30 o 
   7  10   0     7924.88     7764.81    313.64 o 
   8  10   0    27042.96    26053.17    841.07 o 
   9  10   0    10374.08     9909.94    481.85 o 
  10  10   0    14904.98    14210.84    627.57 o 
  11  10   0      745.92      750.82    179.50 o 
  12  10   0        2.01     -100.66    176.90 o 
  13  10   0     2835.53     3257.30    324.00 o 
  14  10   0      664.27      386.21    176.78 o 
  15  10   0    10721.22     9776.91    675.58 o 
  16  10   0     1280.86     1281.99    238.92 o 
  17  10   0     4468.99     4673.79    557.28 o 
  18  10   0      551.91      620.94    210.24 o 
  19  10   0        0.06       41.68    196.12 o 
  20  10   0       75.12      161.59    213.52 o 
  21  10   0     4192.91     4868.79    464.27 o 
   1  11   0    16390.94    16210.43    361.56 o 
   2  11   0     7490.15     7351.90    387.46 o 
   3  11   0       31.85       15.82     92.80 o 
   4  11   0      770.07     1019.70    219.12 o 
   5  11   0     1290.78     1507.38    161.53 o 
   6  11   0    12555.81    11624.81    384.88 o 
   7  11   0     8963.32     8554.06    444.15 o 
   8  11   0      576.38      801.02    173.75 o 
   9  11   0     1927.37     2294.56    258.33 o 
  10  11   0     4431.04     4398.77    355.93 o 
  11  11   0     2267.97     2070.95    256.34 o 
  12  11   0      549.13      714.23    222.22 o 
  13  11   0     5546.08     5419.18    420.10 o 
  14  11   0     1923.01     1844.71    268.08 o 
  15  11   0     3755.34     3227.27    340.34 o 
  16  11   0     1855.47     1701.27    263.08 o 
  17  11   0     1093.51      952.67    301.82 o 
  18  11   0     2700.44     2368.70    319.65 o 
  19  11   0      358.99      329.55    206.31 o 
  20  11   0       39.00      740.01    269.33 o 
  21  11   0        5.55     -183.07    202.27 o 
   0  12   0     4791.73     5420.48    297.17 o 
   1  12   0     2600.92     3174.18    284.37 o 
   2  12   0     9329.09     9149.24    354.88 o 
   3  12   0       13.05      123.61    120.38 o 
   4  12   0     4546.80     4753.18    458.81 o 
   5  12   0       47.79       94.92     92.01 o 
   6  12   0    10591.75    10809.59    505.26 o 
   7  12   0     4315.68     4001.14    330.35 o 
   8  12   0    10563.68     9884.07    496.51 o 
   9  12   0     6111.88     6048.03    414.72 o 
  10  12   0     2649.04     2720.67    323.72 o 
  11  12   0     1842.42     2155.17    325.01 o 
  12  12   0      681.59      523.72    173.30 o 
  13  12   0      303.92      171.11    157.28 o 
  14  12   0     5903.03     5226.00    426.95 o 
  15  12   0     1799.20     2508.26    310.37 o 
  16  12   0     1939.83     2512.89    325.22 o 
  17  12   0     1157.80     1397.77    263.51 o 
  18  12   0     1033.89     1296.47    314.75 o 
  19  12   0      133.97      879.54    226.40 o 
  20  12   0       42.02      575.35    239.13 o 
   1  13   0    10476.92     9537.55    430.49 o 
   2  13   0     8002.58     7798.16    548.44 o 
   3  13   0      372.50      287.11    125.24 o 
   4  13   0        1.01        4.90     87.32 o 
   5  13   0       37.24      155.59    121.11 o 
   6  13   0     5185.15     5152.40    367.04 o 
   7  13   0     9379.59     8179.68    457.19 o 
   8  13   0       26.11      287.80    145.23 o 
   9  13   0     1504.85     1298.33    245.69 o 
  10  13   0     1415.31     1668.39    256.60 o 
  11  13   0       64.82      287.73    212.17 o 
  12  13   0      249.46      254.00    158.54 o 
  13  13   0     3390.24     3034.59    386.92 o 
  14  13   0     2936.66     3029.55    331.81 o 
  15  13   0     2261.51     2250.45    302.53 o 
  16  13   0      900.22      529.05    189.73 o 
  17  13   0       89.55      340.90    191.18 o 
  18  13   0      944.68     1094.48    241.12 o 
  19  13   0       19.44       22.07    188.17 o 
   0  14   0     1426.40     1191.08    264.33 o 
   1  14   0       43.55      274.69    129.92 o 
   2  14   0       82.24      298.97    129.91 o 
   3  14   0      195.06      230.04    118.02 o 
   4  14   0       37.40      155.46    140.06 o 
   5  14   0      105.65      254.13    132.06 o 
   6  14   0    11192.26    10700.17    562.21 o 
   7  14   0      218.57      198.60    142.84 o 
   8  14   0     2342.39     2483.81    275.68 o 
   9  14   0     5478.48     5791.12    418.99 o 
  10  14   0       37.56      281.42    195.78 o 
  11  14   0      654.67      926.57    210.54 o 
  12  14   0     2129.85     2157.61    314.42 o 
  13  14   0      234.18      248.19    282.83 o 
  14  14   0     3157.46     2565.40    312.09 o 
  15  14   0       12.95      -13.44    159.02 o 
  16  14   0      466.06      513.82    190.14 o 
  17  14   0     2019.90     1962.34    298.48 o 
  18  14   0      119.52      147.66    202.13 o 
   1  15   0     1701.07     1826.00    227.44 o 
   2  15   0     1431.64     1270.86    188.24 o 
   3  15   0     3179.45     2949.32    342.88 o 
   4  15   0       14.47      102.32    148.30 o 
   5  15   0     1287.18     1282.42    254.82 o 
   6  15   0      537.17      190.01    161.34 o 
   7  15   0     3012.86     2854.55    289.57 o 
   8  15   0     2451.30     2197.67    261.39 o 
   9  15   0     1633.16     1731.53    498.66 o 
  10  15   0      429.56     1335.06    313.41 o 
  11  15   0      374.95      780.87    192.30 o 
  12  15   0        5.13      262.61    171.32 o 
  13  15   0      151.13      261.38    182.10 o 
  14  15   0     2087.84     1616.50    262.44 o 
  15  15   0     2827.44     2693.82    337.60 o 
  16  15   0     1542.57     1823.60    283.34 o 
  17  15   0      666.17      601.47    228.91 o 
   0  16   0     5347.80     5196.47    540.05 o 
   1  16   0      269.19      272.21    139.34 o 
   2  16   0     4396.78     4211.86    414.90 o 
   3  16   0        2.54      -69.42    148.27 o 
   4  16   0       39.83      120.80    164.91 o 
   5  16   0       39.63      200.81    204.76 o 
   6  16   0     2525.48     2699.60    519.78 o 
   7  16   0      167.48      153.18    167.83 o 
   8  16   0     2339.93     2360.72    339.81 o 
   9  16   0     2029.88     1766.83    303.19 o 
  10  16   0     1375.18     1819.32    240.68 o 
  11  16   0      482.91      640.60    185.79 o 
  12  16   0       68.13      -67.54    281.88 o 
  13  16   0      684.11      633.42    229.17 o 
  14  16   0     3520.47     3526.05    365.09 o 
  15  16   0      365.78      592.37    208.80 o 
   1  17   0     3219.52     3306.03    365.69 o 
   2  17   0      944.30      881.35    223.40 o 
   3  17   0     1552.76     1534.56    273.78 o 
   4  17   0     1174.90     1335.29    330.15 o 
   5  17   0      233.86      393.13    192.94 o 
   6  17   0      678.84      736.06    213.26 o 
   7  17   0     2307.41     1890.88    304.12 o 
   8  17   0     1655.79     1537.73    294.78 o 
   9  17   0      331.90      543.45    273.78 o 
  10  17   0      238.44      354.38    213.72 o 
  11  17   0      874.26     1028.44    298.13 o 
  12  17   0      267.26      688.92    259.87 o 
  13  17   0      171.25      199.83    205.05 o 
  14  17   0     1706.43     1740.27    431.67 o 
   0  18   0     1334.63     1068.14    413.52 o 
   1  18   0     2262.46     2298.89    421.93 o 
   2  18   0     2271.20     2561.92    344.05 o 
   3  18   0      614.34      589.36    215.87 o 
   4  18   0       66.48      245.78    189.80 o 
   5  18   0      245.00      813.52    219.63 o 
   6  18   0      662.52      920.69    334.52 o 
   7  18   0       77.22       54.11    191.37 o 
   8  18   0      509.88      433.91    223.07 o 
   9  18   0     2409.56     1878.74    529.98 o 
  10  18   0     1537.05     1591.86    460.34 o 
  11  18   0     1039.37     1458.24    302.70 o 
  12  18   0        1.46      325.54    223.76 o 
   1  19   0     2414.88     2728.46    455.21 o 
   2  19   0      159.04      -72.83    254.05 o 
   3  19   0     1412.68     1292.45    265.55 o 
   4  19   0       51.25      283.42    285.07 o 
   5  19   0      206.49      147.27    194.21 o 
   6  19   0     1488.37     1435.26    270.85 o 
   7  19   0      407.53      749.41    236.80 o 
   8  19   0      262.27      218.77    224.03 o 
   9  19   0      596.24      685.06    240.08 o 
   0  20   0      185.78      -87.38    357.92 o 
   1  20   0      890.26     1868.74    576.36 o 
   2  20   0     1086.32     1334.94    371.99 o 
   3  20   0      622.84     1044.06    439.45 o 
   4  20   0        9.08      621.36    395.30 o 
   5  20   0      177.03      718.90    213.91 o 
 -25   1   1      871.21     1069.14    244.68 o 
 -24   1   1       86.57      127.88    194.20 o 
 -23   1   1       68.86      312.38    201.14 o 
 -22   1   1      587.29      526.28    165.68 o 
 -21   1   1     2461.56     2352.00    405.51 o 
 -20   1   1     1123.58     1474.20    187.17 o 
 -19   1   1    11628.64    11619.09    470.68 o 
 -18   1   1    25228.95    23184.09    814.23 o 
 -17   1   1     9749.40     9944.40    413.06 o 
 -16   1   1    10291.80    10127.78    402.71 o 
 -15   1   1       74.23       84.86    106.18 o 
 -14   1   1     8107.23     7663.95    372.06 o 
 -13   1   1       11.66        9.43    102.47 o 
 -12   1   1    14006.90    13542.74    615.28 o 
 -11   1   1     4656.64     5081.99    238.44 o 
 -10   1   1    43259.49    40543.52    675.01 o 
  -9   1   1     2667.12     2571.60    166.18 o 
  -8   1   1     1302.92     1631.41    127.16 o 
  -7   1   1    27220.95    30324.05    503.25 o 
  -6   1   1   130785.88   135971.66   1703.55 o 
  -5   1   1    10247.05    10703.32    245.56 o 
  -4   1   1   110621.80   115034.23   1417.12 o 
  -3   1   1     2285.03     2139.77     79.91 o 
  -2   1   1   191986.78   210383.20   2483.30 o 
  -1   1   1      528.27      227.19     32.24 o 
   0   1   1      368.00      399.32     83.43 o 
   1   1   1      595.66      988.85     47.70 o 
   2   1   1   106276.03   116002.92   1297.98 o 
   3   1   1    23289.96    24619.55    385.21 o 
   4   1   1    25479.91    26475.73    432.55 o 
   5   1   1    10694.61    12467.25    342.27 o 
   6   1   1    20176.59    20426.37    363.42 o 
   7   1   1    51911.24    55514.84    930.43 o 
   8   1   1      174.33      127.82     87.81 o 
   9   1   1      486.07      266.32     81.04 o 
  10   1   1    38468.03    36339.94    629.53 o 
  11   1   1    29647.48    28676.27    550.99 o 
  12   1   1    14798.51    14804.07    380.93 o 
  13   1   1     5839.01     5281.61    272.06 o 
  14   1   1      235.47      395.87    118.92 o 
  15   1   1      841.90     1076.75    151.68 o 
  16   1   1     1435.76     1648.82    179.92 o 
  17   1   1     6392.83     6375.23    335.82 o 
  18   1   1    13087.41    13372.00    485.11 o 
  19   1   1     4669.50     5279.90    415.04 o 
  20   1   1       15.78      163.45    132.39 o 
  21   1   1     4363.19     4450.05    339.00 o 
  22   1   1       55.29      318.23    189.25 o 
  23   1   1      189.65      206.66    190.60 o 
  24   1   1        1.16       89.99    203.83 o 
 -25   2   1        0.08      120.15    177.55 o 
 -24   2   1        3.11       46.29    194.06 o 
 -23   2   1      609.37      553.48    180.88 o 
 -22   2   1      294.43      747.92    206.58 o 
 -21   2   1      638.43      678.56    189.04 o 
 -20   2   1      205.13      319.04    155.38 o 
 -19   2   1       27.66       30.93    112.41 o 
 -18   2   1      509.56      442.31    131.83 o 
 -17   2   1       62.87      143.35    112.76 o 
 -16   2   1      840.17      798.20    148.46 o 
 -15   2   1     1855.00     1717.01    177.09 o 
 -14   2   1      477.36      493.37    118.24 o 
 -13   2   1     6636.46     6445.37    293.43 o 
 -12   2   1      979.15     1104.91    137.14 o 
 -11   2   1     1874.92     2383.16    189.63 o 
 -10   2   1      806.77      861.23    111.14 o 
  -9   2   1        0.66       23.77     66.25 o 
  -8   2   1     5096.85     5332.51    237.80 o 
  -7   2   1    17642.28    18069.01    347.15 o 
  -6   2   1     1720.51     1668.58    111.60 o 
  -5   2   1      612.08      875.07     88.32 o 
  -4   2   1    21538.55    22341.99    348.65 o 
  -3   2   1      628.23      702.84     50.15 o 
  -2   2   1    11012.01    10982.15    174.87 o 
  -1   2   1       49.10       56.78     25.27 o 
   0   2   1     3903.94     3888.63     92.03 o 
   1   2   1     5419.52     4871.68    106.94 o 
   2   2   1     1054.30     1692.98     82.52 o 
   3   2   1     1549.91     1557.35     59.41 o 
   4   2   1    23824.37    24896.59    412.70 o 
   5   2   1     3788.88     4302.12    142.77 o 
   6   2   1     2758.63     3285.26    186.68 o 
   7   2   1    12904.21    13455.46    407.28 o 
   8   2   1     8299.32     8245.74    235.58 o 
   9   2   1        0.05       69.28     70.21 o 
  10   2   1     2583.78     2696.33    174.08 o 
  11   2   1      111.92      114.92     82.57 o 
  12   2   1     2080.83     2580.51    190.49 o 
  13   2   1      367.80      393.46    111.01 o 
  14   2   1     1650.86     1303.01    157.73 o 
  15   2   1      139.99      247.75    115.97 o 
  16   2   1      183.67       33.11    120.03 o 
  17   2   1      334.53      455.96    119.18 o 
  18   2   1       18.22      232.21    135.17 o 
  19   2   1      234.74      466.07    165.03 o 
  20   2   1       84.73      267.79    160.05 o 
  21   2   1      436.88      875.39    185.97 o 
  22   2   1     1898.23     1784.44    275.18 o 
  23   2   1        1.60      260.00    188.04 o 
  24   2   1       76.63      674.29    217.10 o 
 -24   3   1        1.39       83.80    177.09 o 
 -23   3   1      719.85      897.08    213.12 o 
 -22   3   1       20.25      191.35    158.27 o 
 -21   3   1     5869.07     6473.02    446.18 o 
 -20   3   1     2013.44     2111.99    251.58 o 
 -19   3   1     4000.94     4261.03    334.23 o 
 -18   3   1    10580.31    10792.55    555.34 o 
 -17   3   1     2456.05     2639.14    221.51 o 
 -16   3   1     1737.49     2124.31    201.64 o 
 -15   3   1      453.97      318.90    139.07 o 
 -14   3   1     2248.92     2109.78    189.18 o 
 -13   3   1     6919.16     7236.28    310.29 o 
 -12   3   1     6214.30     6474.67    439.12 o 
 -11   3   1    12074.04    11567.17    320.41 o 
 -10   3   1    45120.32    40376.27    722.64 o 
  -9   3   1     6789.16     7351.10    239.05 o 
  -8   3   1      300.66      289.08     75.63 o 
  -7   3   1      399.21      409.77     76.69 o 
  -6   3   1    66828.95    68511.35    934.54 o 
  -5   3   1      778.51     1098.37     87.53 o 
  -4   3   1    64752.11    65726.45    849.05 o 
  -3   3   1       31.35       60.53     33.98 o 
  -2   3   1    13047.66    12916.72    193.90 o 
  -1   3   1    14623.02    13534.96    238.00 o 
   0   3   1      146.71      167.04     37.55 o 
   1   3   1    38590.47    43342.59    529.86 o 
   2   3   1    15958.77    15662.32    226.22 o 
   3   3   1      733.15      811.75     44.25 o 
   4   3   1    65386.58    66403.45    873.95 o 
   5   3   1    11659.54    11053.18    228.87 o 
   6   3   1     2712.27     2828.83    132.45 o 
   7   3   1     1276.04     1498.74    114.31 o 
   8   3   1     3297.14     3221.43    163.29 o 
   9   3   1    11994.87    11394.42    287.29 o 
  10   3   1    37080.90    35937.67    623.69 o 
  11   3   1    29134.38    28264.14    545.55 o 
  12   3   1     1012.39     1171.62    195.45 o 
  13   3   1    14888.60    14150.18    427.92 o 
  14   3   1     2453.44     2455.77    194.24 o 
  15   3   1        6.35      -18.02    131.44 o 
  16   3   1     2268.36     2431.36    204.14 o 
  17   3   1      601.04      600.79    156.26 o 
  18   3   1     4674.11     4880.82    352.44 o 
  19   3   1     5507.42     5927.74    393.82 o 
  20   3   1       23.26      323.05    204.42 o 
  21   3   1     7443.87     8693.33    499.76 o 
  22   3   1       96.25      546.28    164.97 o 
  23   3   1     1031.19     1446.78    298.80 o 
  24   3   1       31.02      141.31    373.40 o 
 -24   4   1     1033.62     1567.95    267.89 o 
 -23   4   1      739.95     1019.74    246.77 o 
 -22   4   1      589.15      433.85    182.25 o 
 -21   4   1      685.84     1113.69    247.31 o 
 -20   4   1      175.63      106.06    144.16 o 
 -19   4   1      901.93      695.55    190.86 o 
 -18   4   1        1.21      187.80    133.96 o 
 -17   4   1      894.74      962.80    150.59 o 
 -16   4   1        1.22       81.41    146.86 o 
 -15   4   1     5027.70     4872.32    432.84 o 
 -14   4   1      949.42      911.52    141.97 o 
 -13   4   1     4525.22     4263.61    241.78 o 
 -12   4   1     2215.31     2041.03    171.69 o 
 -11   4   1     8286.98     8347.17    382.89 o 
 -10   4   1     2718.88     3049.60    181.92 o 
  -9   4   1     1034.34     1511.77    128.80 o 
  -8   4   1     3385.47     3397.45    167.61 o 
  -7   4   1       16.03      104.33     59.29 o 
  -6   4   1      356.69      314.42     67.91 o 
  -5   4   1      134.85      156.68     48.67 o 
  -4   4   1    53277.43    57057.73    774.84 o 
  -3   4   1        2.62       60.46     90.57 o 
  -2   4   1     6758.39     7125.23    157.36 o 
  -1   4   1      247.18      367.76     57.78 o 
   0   4   1     6478.08     6577.61    148.84 o 
   1   4   1    20352.07    21898.66    401.45 o 
   2   4   1     3523.04     3554.13    168.61 o 
   3   4   1       17.92       30.55     42.40 o 
   4   4   1       23.57       93.39     48.76 o 
   5   4   1      239.47      251.96     60.07 o 
   6   4   1      121.68      127.03     66.97 o 
   7   4   1     2282.37     2381.50    310.84 o 
   8   4   1      506.04      528.76     89.50 o 
   9   4   1      383.47      451.98     87.00 o 
  10   4   1     8060.97     8138.52    278.54 o 
  11   4   1      306.81      474.35    101.02 o 
  12   4   1      728.44      654.01    141.76 o 
  13   4   1      582.82      793.19    188.70 o 
  14   4   1      936.14     1039.81    137.51 o 
  15   4   1        0.43      100.63    168.66 o 
  16   4   1      507.47      501.07    205.50 o 
  17   4   1      496.40      753.45    170.33 o 
  18   4   1      285.87      418.81    147.94 o 
  19   4   1     1940.29     1843.50    255.94 o 
  20   4   1      892.33      743.59    181.48 o 
  21   4   1      170.97      301.23    192.39 o 
  22   4   1      102.11      172.97    199.99 o 
  23   4   1       11.62       -5.60    183.84 o 
  24   4   1       25.89      179.99    253.88 o 
 -24   5   1       94.17      262.41    195.48 o 
 -23   5   1     1676.54     1587.58    303.33 o 
 -22   5   1        0.47      222.72    301.67 o 
 -21   5   1     6150.96     6993.46    738.42 o 
 -20   5   1     2595.10     2431.89    308.91 o 
 -19   5   1     7625.80     7946.67    526.81 o 
 -18   5   1     9457.19     9303.20    469.89 o 
 -17   5   1    13264.04    12127.65    513.58 o 
 -16   5   1        7.37      128.15     95.73 o 
 -15   5   1      779.76      923.82    167.27 o 
 -14   5   1     4790.04     5159.76    272.59 o 
 -13   5   1     3293.34     3597.20    225.49 o 
 -12   5   1    19449.91    18092.95    689.93 o 
 -11   5   1    15875.08    14581.75    362.43 o 
 -10   5   1    46118.02    44856.80    736.44 o 
  -9   5   1     1042.78     1310.26    209.61 o 
  -8   5   1       27.26       11.89     59.42 o 
  -7   5   1        2.78       11.29     58.47 o 
  -6   5   1    53657.74    53286.43    700.67 o 
  -5   5   1        2.47       -1.14     40.99 o 
  -4   5   1    90262.16    93547.84   1510.88 o 
  -3   5   1     1349.57     1099.15    104.39 o 
  -2   5   1    33831.23    36377.18    580.27 o 
  -1   5   1        6.17       94.18     49.55 o 
   0   5   1      707.24      550.28     76.55 o 
   1   5   1     3202.21     3493.95    135.49 o 
   2   5   1    19902.42    19872.65    327.70 o 
   3   5   1    11869.09    11797.15    245.09 o 
   4   5   1    60054.02    60833.84    827.14 o 
   5   5   1    14728.20    14228.62    334.04 o 
   6   5   1     7382.03     6594.00    187.14 o 
   7   5   1     3355.83     3397.70    165.52 o 
   8   5   1       86.51       64.57     62.45 o 
   9   5   1     9819.18     9976.88    342.54 o 
  10   5   1    10395.50     9733.74    322.37 o 
  11   5   1    20964.80    19593.90    478.26 o 
  12   5   1        2.35      106.54    149.25 o 
  13   5   1    17860.40    17153.41    457.38 o 
  14   5   1     3046.29     3397.61    263.41 o 
  15   5   1     1433.57     1617.39    208.40 o 
  16   5   1       85.61      173.46    131.50 o 
  17   5   1     1257.40     1336.63    198.19 o 
  18   5   1     2352.60     2714.52    266.72 o 
  19   5   1    10845.70    10434.69    601.26 o 
  20   5   1      838.91     1019.86    216.88 o 
  21   5   1     7971.96     7799.89    546.99 o 
  22   5   1        1.98      418.36    185.13 o 
  23   5   1      256.09      428.09    209.45 o 
 -24   6   1     2914.63     3043.38    365.61 o 
 -23   6   1       32.34      219.09    333.37 o 
 -22   6   1       13.88      292.33    203.75 o 
 -21   6   1      520.51      505.85    291.08 o 
 -20   6   1      271.01      378.45    185.56 o 
 -19   6   1     2405.32     2550.15    318.23 o 
 -18   6   1        2.74     -131.72    135.83 o 
 -17   6   1      888.44      898.07    203.65 o 
 -16   6   1     1339.82     1212.07    178.71 o 
 -15   6   1     3160.84     3176.23    266.34 o 
 -14   6   1        0.03       61.27     93.73 o 
 -13   6   1     3289.70     3727.22    220.60 o 
 -12   6   1      569.96      515.67    123.28 o 
 -11   6   1     4844.66     5133.59    255.24 o 
 -10   6   1     5040.00     4671.06    207.22 o 
  -9   6   1    20096.74    19550.95    417.94 o 
  -8   6   1     2773.08     2980.00    225.12 o 
  -7   6   1     2640.96     3047.51    124.28 o 
  -6   6   1     4493.65     4261.94    186.21 o 
  -5   6   1      302.22      291.62     79.32 o 
  -4   6   1      117.49       80.76     65.38 o 
  -3   6   1      323.11      295.87     75.18 o 
  -2   6   1    22792.39    24273.94    535.90 o 
  -1   6   1     1382.25     1447.59     95.12 o 
   0   6   1     4751.21     5165.78    182.22 o 
   1   6   1     1975.29     2261.73    108.37 o 
   2   6   1       83.12       -8.38     44.12 o 
   3   6   1    11146.55    11558.19    280.55 o 
   4   6   1      837.46      665.46     86.52 o 
   5   6   1      930.82     1584.73    172.19 o 
   6   6   1     3961.52     3648.82    152.43 o 
   7   6   1      229.87       93.09     58.22 o 
   8   6   1      657.70      643.21     86.53 o 
   9   6   1    11264.27    11499.00    289.49 o 
  10   6   1       10.17      -41.08     70.52 o 
  11   6   1      384.40      553.39     97.37 o 
  12   6   1       12.53       74.98     81.61 o 
  13   6   1      498.64      578.82    236.39 o 
  14   6   1      309.18      376.05    143.49 o 
  15   6   1     2377.43     2350.62    232.00 o 
  16   6   1      679.92      672.89    147.85 o 
  17   6   1      825.69      988.27    214.68 o 
  18   6   1       45.26      232.68    157.40 o 
  19   6   1      655.62      648.77    193.53 o 
  20   6   1      293.37       32.17    167.56 o 
  21   6   1      670.82      592.88    209.89 o 
  22   6   1       13.73      439.85    219.88 o 
  23   6   1      132.19       85.58    222.42 o 
 -23   7   1     1151.62      990.20    241.94 o 
 -22   7   1      218.49      955.67    233.95 o 
 -21   7   1     2469.58     3197.78    433.18 o 
 -20   7   1      769.20     1028.76    230.44 o 
 -19   7   1     9323.04     8424.61    554.43 o 
 -18   7   1     8198.89     7686.31    516.78 o 
 -17   7   1     7941.70     6595.76    469.21 o 
 -16   7   1     1330.05     1483.71    287.10 o 
 -15   7   1        0.15      -13.67    137.37 o 
 -14   7   1    11581.01    11051.78    539.20 o 
 -13   7   1     5273.17     6104.07    560.07 o 
 -12   7   1    12026.89    11360.07    339.73 o 
 -11   7   1     6781.17     6552.42    247.21 o 
 -10   7   1    24447.64    23288.49    836.15 o 
  -9   7   1     2304.65     2516.47    153.89 o 
  -8   7   1      401.61      583.63    123.15 o 
  -7   7   1        0.11        0.92    102.58 o 
  -6   7   1    20165.52    19952.60    448.51 o 
  -5   7   1     5471.15     5666.83    241.77 o 
  -4   7   1    19707.96    16898.79    386.82 o 
  -3   7   1     1592.57     1734.72    138.66 o 
  -2   7   1    24509.86    23217.85    397.15 o 
  -1   7   1     1495.61     1602.50    104.89 o 
   0   7   1    11258.98    11575.98    251.39 o 
   1   7   1      630.93      657.18     86.66 o 
   2   7   1    23668.93    22690.84    388.32 o 
   3   7   1    11685.37    10688.88    282.24 o 
   4   7   1    19563.69    18933.77    409.68 o 
   5   7   1     3751.46     3376.58    167.68 o 
   6   7   1     8141.12     8122.30    220.81 o 
   7   7   1     2703.77     2853.91    133.04 o 
   8   7   1      739.96      778.35     89.31 o 
   9   7   1      355.21      284.57     77.71 o 
  10   7   1     5303.63     5159.21    316.23 o 
  11   7   1    15946.25    15443.65    473.88 o 
  12   7   1      659.13      644.94    132.34 o 
  13   7   1     6960.26     5950.06    402.14 o 
  14   7   1      287.78      365.56    159.52 o 
  15   7   1      560.06      517.09    171.32 o 
  16   7   1      565.91      531.35    180.65 o 
  17   7   1     5645.15     5899.84    528.48 o 
  18   7   1      113.89      469.71    172.99 o 
  19   7   1    10562.26    11823.10    660.66 o 
  20   7   1      962.07      539.23    243.53 o 
  21   7   1     4916.84     4734.03    432.65 o 
  22   7   1      120.31      316.71    193.90 o 
  23   7   1        2.61      473.83    233.34 o 
 -23   8   1       25.83      326.43    199.83 o 
 -22   8   1       27.12      656.18    249.13 o 
 -21   8   1      944.27      617.14    220.12 o 
 -20   8   1       87.14      264.05    213.25 o 
 -19   8   1     1355.10      945.36    227.80 o 
 -18   8   1        5.87      195.66    165.82 o 
 -17   8   1     1129.33     1159.57    222.27 o 
 -16   8   1     2761.44     2705.58    303.55 o 
 -15   8   1     1492.30     1550.89    238.33 o 
 -14   8   1      244.33      390.77    164.53 o 
 -13   8   1     1086.32      823.35    187.56 o 
 -12   8   1      352.87      486.08    115.66 o 
 -11   8   1    10548.02    10095.64    566.58 o 
 -10   8   1     5100.73     4704.91    296.11 o 
  -9   8   1    12838.71    11826.61    508.53 o 
  -8   8   1     2113.87     1995.28    201.58 o 
  -7   8   1        0.83     -101.26     96.82 o 
  -6   8   1       14.05      115.39     79.73 o 
  -5   8   1     5174.44     5814.52    262.49 o 
  -4   8   1     2155.19     2336.23    167.46 o 
  -3   8   1     2224.03     2401.31    185.10 o 
  -2   8   1     8685.85     9969.01    233.45 o 
  -1   8   1      560.66      789.92    117.35 o 
   0   8   1    35292.45    36758.79    581.54 o 
   1   8   1     7236.63     7372.82    302.41 o 
   2   8   1      532.96      783.07     74.40 o 
   3   8   1    11576.44    10367.56    354.21 o 
   4   8   1     2743.58     2853.59    174.03 o 
   5   8   1    13382.82    13100.67    340.22 o 
   6   8   1     3754.95     3562.20    184.67 o 
   7   8   1     1271.93     1608.20    143.86 o 
   8   8   1     6642.38     6550.14    203.33 o 
   9   8   1    13392.46    13120.79    301.52 o 
  10   8   1      138.53      161.61    129.83 o 
  11   8   1      433.81      254.94    142.20 o 
  12   8   1        4.28       64.89    126.47 o 
  13   8   1     1386.85     1309.69    214.44 o 
  14   8   1      760.71      907.65    282.79 o 
  15   8   1     1019.72      990.65    252.37 o 
  16   8   1     2317.43     1974.14    260.65 o 
  17   8   1      669.41      970.09    221.72 o 
  18   8   1       98.15       -6.94    199.18 o 
  19   8   1      727.51      811.68    230.37 o 
  20   8   1      240.58      -43.40    265.37 o 
  21   8   1       59.79      428.34    206.81 o 
  22   8   1        1.43      370.93    213.51 o 
 -22   9   1      195.83      165.15    193.21 o 
 -21   9   1      807.19     1185.09    317.92 o 
 -20   9   1     1329.01     1534.21    334.38 o 
 -19   9   1     6450.94     6941.34    517.89 o 
 -18   9   1     4873.31     4398.02    403.60 o 
 -17   9   1     5006.51     5389.33    441.05 o 
 -16   9   1      321.07      582.87    191.56 o 
 -15   9   1      378.05      398.88    170.07 o 
 -14   9   1     6309.24     6272.26    444.09 o 
 -13   9   1     1589.16     1789.70    246.94 o 
 -12   9   1    18629.10    18426.16    963.33 o 
 -11   9   1     4166.09     3938.37    330.21 o 
 -10   9   1    15444.74    14988.32    443.43 o 
  -9   9   1     1060.93     1422.85    169.08 o 
  -8   9   1      127.00      122.83     89.51 o 
  -7   9   1      298.04      630.69    115.25 o 
  -6   9   1     3935.92     3608.92    223.54 o 
  -5   9   1      509.62      374.94     96.68 o 
  -4   9   1    34094.84    33009.33    647.86 o 
  -3   9   1      711.16      973.44    147.29 o 
  -2   9   1     7582.36     7348.04    213.79 o 
  -1   9   1     2147.82     2255.91    132.49 o 
   0   9   1     6123.15     6690.47    228.22 o 
   1   9   1      263.22      389.72     69.14 o 
   2   9   1    11703.76    11222.80    257.24 o 
   3   9   1     4343.27     4128.15    219.02 o 
   4   9   1    15008.17    15240.35    387.01 o 
   5   9   1      402.48      323.50     87.70 o 
   6   9   1     9132.48     9041.06    345.12 o 
   7   9   1     1699.92     1698.88    153.30 o 
   8   9   1       93.69        9.79     99.27 o 
   9   9   1     1872.19     1570.73    215.10 o 
  10   9   1     5150.13     5052.63    446.06 o 
  11   9   1     8163.37     7634.71    447.51 o 
  12   9   1     2708.71     2663.50    289.42 o 
  13   9   1     2132.32     2047.12    262.04 o 
  14   9   1        7.41      -66.83    190.87 o 
  15   9   1     1147.79      753.41    208.25 o 
  16   9   1      221.75      -36.76    270.65 o 
  17   9   1     6312.79     5996.58    470.73 o 
  18   9   1       11.96       97.01    159.19 o 
  19   9   1     8438.41     8877.81    820.23 o 
  20   9   1        2.51      320.88    197.19 o 
  21   9   1     3926.32     3981.45    409.28 o 
  22   9   1       11.70      413.28    213.93 o 
 -22  10   1      104.59     -186.05    463.06 o 
 -21  10   1      267.05      934.29    223.19 o 
 -20  10   1        0.20     -146.33    166.92 o 
 -19  10   1        0.43       65.96    165.22 o 
 -18  10   1      129.71      423.42    187.20 o 
 -17  10   1      725.99      771.53    199.08 o 
 -16  10   1     2499.74     2402.02    303.39 o 
 -15  10   1       20.49       64.50    150.57 o 
 -14  10   1      615.75      428.32    180.98 o 
 -13  10   1     5471.20     4888.94    391.94 o 
 -12  10   1      296.90      258.46    152.96 o 
 -11  10   1     1239.15     1299.15    218.24 o 
 -10  10   1      150.79      231.41    144.94 o 
  -9  10   1     5058.82     5265.62    376.87 o 
  -8  10   1    11872.67    11199.56    337.32 o 
  -7  10   1      173.54      287.83    107.27 o 
  -6  10   1      450.35      415.19    111.12 o 
  -5  10   1      234.65      139.67    101.10 o 
  -4  10   1     1264.43     1423.67    147.03 o 
  -3  10   1    16534.56    15616.64    406.65 o 
  -2  10   1      260.56      377.59     81.48 o 
  -1  10   1     4274.15     4678.84    190.78 o 
   0  10   1     5979.81     5669.32    246.30 o 
   1  10   1     1731.87     1930.18    178.92 o 
   2  10   1     2201.57     2490.12    124.62 o 
   3  10   1    12421.96    12191.14    362.22 o 
   4  10   1     3739.74     3959.87    229.33 o 
   5  10   1     6505.01     6890.52    286.38 o 
   6  10   1       18.78       29.35     88.89 o 
   7  10   1     1385.48     1350.80    201.12 o 
   8  10   1     4212.86     3991.53    311.76 o 
   9  10   1      639.66      636.35    168.73 o 
  10  10   1       22.77      -23.55    123.95 o 
  11  10   1     3252.30     2964.18    295.79 o 
  12  10   1     1328.95     1200.08    217.88 o 
  13  10   1     2510.06     2473.20    290.53 o 
  14  10   1      217.37      294.09    158.14 o 
  15  10   1      622.55      759.44    341.03 o 
  16  10   1     5711.32     5981.70    464.70 o 
  17  10   1      263.08      537.13    183.91 o 
  18  10   1      901.06     1309.43    262.28 o 
  19  10   1      501.62      899.14    417.31 o 
  20  10   1      165.18      433.65    207.53 o 
  21  10   1       51.65      212.86    203.02 o 
 -21  11   1      942.46      644.63    227.99 o 
 -20  11   1     1619.67     1883.25    431.77 o 
 -19  11   1     2508.90     3030.84    533.47 o 
 -18  11   1      843.91     1040.82    237.32 o 
 -17  11   1     1529.91     1561.89    276.31 o 
 -16  11   1      717.82      583.92    219.84 o 
 -15  11   1      568.49      780.54    205.39 o 
 -14  11   1     4031.35     3809.92    365.07 o 
 -13  11   1     2713.71     3127.90    323.91 o 
 -12  11   1     5407.52     5725.49    417.78 o 
 -11  11   1       50.39       43.11    135.12 o 
 -10  11   1    13855.80    13473.26    562.22 o 
  -9  11   1      135.26       83.93    124.54 o 
  -8  11   1       40.44       54.79    126.41 o 
  -7  11   1     1305.76     1414.28    164.86 o 
  -6  11   1      747.44     1018.32    177.31 o 
  -5  11   1       51.29       23.39    102.79 o 
  -4  11   1    13375.04    13304.95    396.57 o 
  -3  11   1       76.84      266.62    107.03 o 
  -2  11   1    10306.83    11008.61    351.65 o 
  -1  11   1     2014.54     2467.81    151.76 o 
   0  11   1        1.09       98.38     73.44 o 
   1  11   1     1304.32     1618.22    186.01 o 
   2  11   1    11690.84    11984.54    368.21 o 
   3  11   1     8305.73     8480.53    316.14 o 
   4  11   1    17009.32    16030.84    487.94 o 
   5  11   1    13134.34    12883.95    391.29 o 
   6  11   1     3617.51     3644.91    297.03 o 
   7  11   1      868.71      828.39    174.59 o 
   8  11   1      340.06      427.65    201.69 o 
   9  11   1      327.14      434.12    156.06 o 
  10  11   1     7391.90     7385.21    452.00 o 
  11  11   1     7001.08     6858.25    450.75 o 
  12  11   1     1900.35     2279.87    284.82 o 
  13  11   1     2244.34     2393.79    298.84 o 
  14  11   1     3477.55     3417.01    347.66 o 
  15  11   1       61.28      231.38    173.84 o 
  16  11   1       11.75       81.97    164.26 o 
  17  11   1     3599.25     3343.72    362.67 o 
  18  11   1      477.77      841.28    313.20 o 
  19  11   1     5953.21     6627.53    529.29 o 
  20  11   1      202.89      273.49    191.19 o 
 -20  12   1       12.26      201.06    192.50 o 
 -19  12   1       83.44      316.15    187.81 o 
 -18  12   1      568.38      738.93    216.47 o 
 -17  12   1     1045.52      412.82    274.89 o 
 -16  12   1     3633.99     3253.05    353.27 o 
 -15  12   1      955.68      762.97    194.15 o 
 -14  12   1       20.41      -15.81    144.53 o 
 -13  12   1     1961.32     2011.62    316.64 o 
 -12  12   1     2691.01     2379.50    281.73 o 
 -11  12   1     3460.54     3383.88    327.75 o 
 -10  12   1        4.90      -63.57    131.18 o 
  -9  12   1      353.36      571.88    171.61 o 
  -8  12   1    15746.05    14225.87    552.45 o 
  -7  12   1       15.42      113.73    133.13 o 
  -6  12   1      205.10      224.69    166.78 o 
  -5  12   1     5459.60     5077.57    286.97 o 
  -4  12   1      821.74      827.49    185.39 o 
  -3  12   1    18926.22    18277.90    477.65 o 
  -2  12   1     1178.61     1392.77    155.05 o 
  -1  12   1     2017.27     2343.54    180.49 o 
   0  12   1     8409.98     8440.17    260.19 o 
   1  12   1     4997.67     5530.14    332.96 o 
   2  12   1     1186.97     1307.24    145.12 o 
   3  12   1     2673.80     2911.06    216.65 o 
   4  12   1     2488.26     2354.17    199.42 o 
   5  12   1    14352.11    13834.16    514.71 o 
   6  12   1       62.71      -62.62    190.97 o 
   7  12   1      949.15      996.62    287.71 o 
   8  12   1     1201.13     1317.79    214.40 o 
   9  12   1        0.67      356.96    158.49 o 
  10  12   1        2.63      176.97    147.20 o 
  11  12   1     3417.79     3402.78    330.58 o 
  12  12   1      333.26      485.72    171.52 o 
  13  12   1      410.34      543.28    184.53 o 
  14  12   1      272.18      633.24    190.54 o 
  15  12   1      164.67      326.44    181.99 o 
  16  12   1     3488.81     3360.39    365.51 o 
  17  12   1       15.31       15.33    166.21 o 
  18  12   1      602.66     1014.69    232.07 o 
  19  12   1        4.98      238.68    191.23 o 
 -19  13   1      368.69      387.92    223.71 o 
 -18  13   1      864.12      901.64    227.15 o 
 -17  13   1      852.00      798.14    305.11 o 
 -16  13   1      113.98      537.29    201.92 o 
 -15  13   1     2584.57     2013.33    281.83 o 
 -14  13   1       11.55      115.59    167.34 o 
 -13  13   1      483.53      453.66    212.31 o 
 -12  13   1     3394.81     3451.73    340.07 o 
 -11  13   1     3617.75     3346.94    328.75 o 
 -10  13   1     7019.91     7564.19    473.41 o 
  -9  13   1     1475.22     1658.62    232.23 o 
  -8  13   1     2859.03     3247.65    299.27 o 
  -7  13   1     4104.24     4165.92    334.95 o 
  -6  13   1        6.12      -37.93    136.91 o 
  -5  13   1        2.73       40.17    100.88 o 
  -4  13   1    17188.13    16251.21    465.68 o 
  -3  13   1      271.01      384.61    111.51 o 
  -2  13   1      393.89      526.83    103.81 o 
  -1  13   1     3467.99     3914.51    295.34 o 
   0  13   1      107.42      224.89    141.49 o 
   1  13   1     3194.66     3318.60    306.39 o 
   2  13   1     4016.43     4106.48    255.60 o 
   3  13   1     4417.26     5302.21    434.73 o 
   4  13   1    10538.39     9436.46    439.86 o 
   5  13   1     9267.73     9134.06    461.55 o 
   6  13   1     1293.67     1683.33    217.15 o 
   7  13   1     3351.92     3074.80    290.31 o 
   8  13   1     4116.00     3914.71    337.57 o 
   9  13   1      464.08      838.22    184.14 o 
  10  13   1     4081.24     4179.53    361.40 o 
  11  13   1     8120.12     8366.95    520.22 o 
  12  13   1     5773.30     5651.06    434.75 o 
  13  13   1     1701.11     1992.66    266.66 o 
  14  13   1     1602.59     1481.52    247.00 o 
  15  13   1      182.98      676.87    203.82 o 
  16  13   1       42.59      449.26    203.50 o 
  17  13   1      268.51      405.73    197.45 o 
  18  13   1       70.58      483.83    307.40 o 
 -18  14   1      580.63      280.36    205.34 o 
 -17  14   1      479.33      689.18    210.86 o 
 -16  14   1     1356.63     1182.65    236.25 o 
 -15  14   1      291.57      320.51    181.76 o 
 -14  14   1      356.23      335.04    175.22 o 
 -13  14   1     2677.10     3192.28    380.78 o 
 -12  14   1       26.43        9.56    170.84 o 
 -11  14   1     3431.27     3028.18    412.99 o 
 -10  14   1      643.21      977.74    232.27 o 
  -9  14   1       33.48       23.17    138.77 o 
  -8  14   1     1001.45      867.33    189.67 o 
  -7  14   1      374.46      547.61    192.30 o 
  -6  14   1     1749.01     1655.22    221.83 o 
  -5  14   1     8033.51     8904.58    462.25 o 
  -4  14   1      490.08      793.78    151.61 o 
  -3  14   1     2005.61     2311.65    242.94 o 
  -2  14   1        0.55       99.83    152.89 o 
  -1  14   1     1481.87     1674.15    209.96 o 
   0  14   1     4550.06     4653.64    384.09 o 
   1  14   1      297.61      221.64    124.74 o 
   2  14   1        8.29      114.69    115.07 o 
   3  14   1     5494.10     5587.54    658.78 o 
   4  14   1       54.25      190.97    127.89 o 
   5  14   1     5988.87     5641.30    382.16 o 
   6  14   1      209.55      434.19    150.03 o 
   7  14   1       36.61     -139.95    118.70 o 
   8  14   1     2567.59     3154.40    309.86 o 
   9  14   1      820.79      847.39    265.69 o 
  10  14   1     3139.93     3023.67    322.33 o 
  11  14   1     2099.25     2012.20    271.53 o 
  12  14   1      943.27     1190.99    223.24 o 
  13  14   1     1048.42      895.92    427.72 o 
  14  14   1      914.42      669.22    206.91 o 
  15  14   1      567.68      299.58    183.15 o 
  16  14   1      959.63      829.49    232.93 o 
  17  14   1      245.04      554.63    212.75 o 
 -17  15   1        2.11      374.07    194.71 o 
 -16  15   1      279.26      294.21    204.31 o 
 -15  15   1     1617.65     2404.79    313.94 o 
 -14  15   1      163.55      735.30    205.37 o 
 -13  15   1      341.49      511.86    206.31 o 
 -12  15   1     3407.62     3436.56    474.25 o 
 -11  15   1     1419.40     1712.52    253.57 o 
 -10  15   1     4436.70     5265.42    480.48 o 
  -9  15   1      555.68      782.31    189.68 o 
  -8  15   1     2510.79     2631.78    281.82 o 
  -7  15   1      563.63      469.39    309.30 o 
  -6  15   1     1009.33      925.13    234.44 o 
  -5  15   1      157.68        3.15    147.07 o 
  -4  15   1     4835.89     4687.11    616.54 o 
  -3  15   1      257.02      373.21    144.43 o 
  -2  15   1     5584.51     5563.33    381.95 o 
  -1  15   1      108.59      307.37    135.87 o 
   0  15   1      234.98       91.72    130.16 o 
   1  15   1       27.65       62.68    128.02 o 
   2  15   1     2302.56     2886.76    341.82 o 
   3  15   1     9318.49     8824.45    580.85 o 
   4  15   1     8491.83     7806.83    555.81 o 
   5  15   1     4586.99     4678.91    442.47 o 
   6  15   1     2463.92     2670.71    338.58 o 
   7  15   1     2057.89     2320.21    260.31 o 
   8  15   1      522.91      905.38    193.34 o 
   9  15   1      523.40      480.88    217.82 o 
  10  15   1     2088.37     2513.15    325.82 o 
  11  15   1    10149.88    10062.18    591.62 o 
  12  15   1     2144.46     2368.13    380.58 o 
  13  15   1      776.71      817.14    197.69 o 
  14  15   1      589.05      316.76    262.08 o 
  15  15   1      197.49      316.80    226.81 o 
  16  15   1       54.71      100.30    185.87 o 
 -15  16   1       34.75      568.37    218.65 o 
 -14  16   1       77.37      435.14    196.37 o 
 -13  16   1     1694.42     1817.49    284.31 o 
 -12  16   1      676.74      460.36    229.98 o 
 -11  16   1     1039.52     1281.45    527.53 o 
 -10  16   1     1246.10     1274.10    220.63 o 
  -9  16   1      773.69      867.05    250.32 o 
  -8  16   1       71.72      120.27    181.91 o 
  -7  16   1      713.81      530.32    206.62 o 
  -6  16   1        2.91      269.65    179.93 o 
  -5  16   1     5694.79     5673.21    495.09 o 
  -4  16   1      328.22      226.98    173.89 o 
  -3  16   1     1399.10     1418.87    265.90 o 
  -2  16   1       97.18      432.85    195.31 o 
  -1  16   1      642.92      647.28    164.59 o 
   0  16   1     1527.39     1094.77    182.61 o 
   1  16   1       69.04      280.28    172.14 o 
   2  16   1      743.20     1004.85    227.82 o 
   3  16   1     1976.88     2505.62    334.30 o 
   4  16   1       69.22      136.35    167.27 o 
   5  16   1     3177.33     3317.06    386.91 o 
   6  16   1      596.36      681.02    213.47 o 
   7  16   1       52.70       96.74    173.17 o 
   8  16   1     1824.50     1437.43    281.11 o 
   9  16   1      535.46      806.10    232.51 o 
  10  16   1     3352.58     2992.93    320.20 o 
  11  16   1      135.55      455.58    183.11 o 
  12  16   1     1914.87     1748.43    394.61 o 
  13  16   1      436.16      468.64    190.73 o 
  14  16   1      506.12      527.63    258.34 o 
  15  16   1      131.87     -205.88    334.33 o 
 -14  17   1      105.88      832.80    232.20 o 
 -13  17   1      504.78      707.37    262.63 o 
 -12  17   1     2893.22     2620.84    382.94 o 
 -11  17   1     1823.83     1696.51    315.47 o 
 -10  17   1     1366.27     1034.34    262.93 o 
  -9  17   1      135.20      256.51    200.12 o 
  -8  17   1     1002.52     1212.05    256.71 o 
  -7  17   1       17.42      310.17    191.02 o 
  -6  17   1        3.92      -68.47    159.48 o 
  -5  17   1      100.28      -71.20    167.55 o 
  -4  17   1     3472.75     3277.86    379.30 o 
  -3  17   1        3.88     -110.61    256.03 o 
  -2  17   1     2707.85     2739.02    342.25 o 
  -1  17   1     1619.41     2085.31    227.32 o 
   0  17   1      432.45      365.94    176.54 o 
   1  17   1       28.95      386.37    187.92 o 
   2  17   1      180.73      318.44    188.18 o 
   3  17   1     3556.39     3778.31    407.23 o 
   4  17   1     4519.08     3884.61    417.66 o 
   5  17   1     1629.83     1576.20    288.35 o 
   6  17   1      953.42     1065.66    273.56 o 
   7  17   1      869.52     1218.54    288.34 o 
   8  17   1      383.59      184.74    191.71 o 
   9  17   1      112.79      225.04    180.66 o 
  10  17   1     1341.89     1829.07    539.37 o 
  11  17   1     7231.01     6801.82    829.85 o 
  12  17   1     1691.79     2237.70    353.56 o 
  13  17   1     1418.61     1009.66    493.93 o 
 -12  18   1      209.68      478.19    242.40 o 
 -11  18   1     1447.54     1317.79    271.39 o 
 -10  18   1     2123.61     1576.58    301.17 o 
  -9  18   1       79.54      -34.86    294.54 o 
  -8  18   1     1233.67     1173.61    265.90 o 
  -7  18   1       11.70      227.24    187.63 o 
  -6  18   1      284.67      503.12    211.40 o 
  -5  18   1     6482.81     6496.11    546.21 o 
  -4  18   1       58.76      433.43    194.64 o 
  -3  18   1     4062.60     3535.91    397.00 o 
  -2  18   1      953.73      951.18    441.09 o 
  -1  18   1      237.94      322.63    258.56 o 
   0  18   1      187.67      743.73    278.72 o 
   1  18   1       62.96      284.85    178.67 o 
   2  18   1        4.35       38.26    177.08 o 
   3  18   1     1241.23     1329.53    586.08 o 
   4  18   1      256.14      300.84    197.80 o 
   5  18   1     2395.81     2378.70    346.37 o 
   6  18   1      108.68      516.95    216.48 o 
   7  18   1       17.74      303.83    208.75 o 
   8  18   1      860.86     1197.61    289.53 o 
   9  18   1      270.86      188.58    202.47 o 
  10  18   1     2941.78     3101.53    444.80 o 
  11  18   1      185.06      343.30    212.53 o 
  -9  19   1      237.61      348.54    438.43 o 
  -8  19   1      219.05      244.43    195.32 o 
  -7  19   1      500.42      627.82    245.98 o 
  -6  19   1       47.59     -172.33    183.85 o 
  -5  19   1      333.43      616.20    241.41 o 
  -4  19   1     1479.70     1883.92    405.28 o 
  -3  19   1       10.59      558.12    260.63 o 
  -2  19   1      522.83      878.30    461.41 o 
  -1  19   1     1599.15     2120.46    410.89 o 
   0  19   1       96.83      386.49    260.99 o 
   1  19   1      992.11     1117.16    438.98 o 
   2  19   1       12.95      134.04    263.67 o 
   3  19   1     1762.32     1588.91    288.49 o 
   4  19   1     2129.73     2971.92    369.68 o 
   5  19   1       43.80      382.09    205.72 o 
   6  19   1        5.76      411.77    214.62 o 
   7  19   1     1098.76      736.32    349.66 o 
   8  19   1      210.26      861.89    248.32 o 
   9  19   1        0.84      388.95    469.56 o 
  -6  20   1       29.34      115.70    182.18 o 
  -5  20   1     2903.93     2918.98    736.86 o 
  -4  20   1       71.72       70.57    313.76 o 
  -3  20   1     4042.95     4073.82   1026.79 o 
  -2  20   1      166.74      -18.07    247.32 o 
  -1  20   1       39.03      451.59    250.93 o 
   0  20   1        0.32       82.10    263.98 o 
   1  20   1        4.72      333.85    250.47 o 
   2  20   1      713.77      577.70    270.84 o 
   3  20   1     1275.61     1516.42    355.09 o 
   4  20   1      137.46      278.47    300.34 o 
   5  20   1     1184.18     1064.61    287.29 o 
 -25   0   2     1403.22     2178.62    995.95 o 
 -24   0   2    12963.47    12599.58   1025.42 o 
 -23   0   2    13783.04    14032.03   1045.82 o 
 -22   0   2     2414.06     2399.94    338.66 o 
 -21   0   2    19140.50    17299.52    811.72 o 
 -20   0   2     3587.43     3812.24    435.01 o 
 -19   0   2     4058.67     3940.91    672.85 o 
 -18   0   2      247.36      396.78    169.01 o 
 -17   0   2     3710.08     3249.92    347.62 o 
 -16   0   2    47549.33    44918.39   2043.30 o 
 -15   0   2     3706.44     3564.19    345.28 o 
 -14   0   2     4568.11     4453.35    363.80 o 
 -13   0   2    14453.22    13707.70    530.24 o 
 -12   0   2        4.93      110.93    126.87 o 
 -11   0   2    31282.57    31780.02    829.44 o 
 -10   0   2    14887.01    14200.70    778.91 o 
  -9   0   2     1030.73     1218.00    171.64 o 
  -8   0   2    73833.65    73903.73   1784.61 o 
  -7   0   2      555.68      469.90    173.82 o 
  -6   0   2    90889.27    96129.16   1758.41 o 
  -5   0   2    34830.03    34026.94    728.92 o 
  -4   0   2    57774.28    59351.30   1099.07 o 
  -3   0   2    30066.12    32564.67    633.75 o 
  -2   0   2    18041.22    18402.51    378.89 o 
  -1   0   2     4918.20     6229.72    203.49 o 
   0   0   2   286509.19   312682.81   4513.20 o 
   1   0   2     3389.87     3568.90    115.03 o 
   2   0   2     3719.24     3698.25    135.25 o 
   3   0   2    17136.85    17632.58    400.33 o 
   4   0   2    13561.42    12916.51    454.17 o 
   5   0   2    71724.98    73129.10   1367.88 o 
   6   0   2     7095.75     8011.80    293.98 o 
   7   0   2    46348.61    45709.56    973.70 o 
   8   0   2    43164.25    41826.08    936.65 o 
   9   0   2    21951.87    20245.64    582.01 o 
  10   0   2     3132.71     3216.55    270.43 o 
  11   0   2     9250.26     9224.79    430.18 o 
  12   0   2     6752.43     6537.58    611.17 o 
  13   0   2    31292.42    28152.57   2194.22 o 
  14   0   2       57.17      193.02    147.07 o 
  15   0   2    32874.06    29484.28    892.02 o 
  16   0   2     1932.57     2416.70    297.34 o 
  17   0   2     7181.16     7169.07    754.61 o 
  18   0   2       10.65      144.32    156.83 o 
  19   0   2     2801.27     2627.79    311.05 o 
  20   0   2      200.02      721.84    296.47 o 
  21   0   2     9132.58     9769.37    863.07 o 
  22   0   2     4285.12     5072.03    651.35 o 
  23   0   2     6613.88     6911.48    749.44 o 
  24   0   2      629.02     1951.04    392.94 o 
 -25   1   2        8.21       11.80    187.24 o 
 -24   1   2      209.56      403.11    203.03 o 
 -23   1   2       32.55      171.68    197.27 o 
 -22   1   2        5.39      301.76    158.16 o 
 -21   1   2      321.44      533.90    141.02 o 
 -20   1   2       28.86       64.21    207.32 o 
 -19   1   2     1322.43     1450.55    183.25 o 
 -18   1   2       45.67       56.39    128.12 o 
 -17   1   2      129.59      221.32    148.13 o 
 -16   1   2       14.01       99.40    125.91 o 
 -15   1   2     1855.56     1780.19    185.71 o 
 -14   1   2     1619.24     1674.92    218.45 o 
 -13   1   2     1698.58     1781.03    167.78 o 
 -12   1   2     2703.92     3046.52    202.50 o 
 -11   1   2     3572.87     3937.67    214.35 o 
 -10   1   2    18752.47    19018.13    404.75 o 
  -9   1   2     2046.12     1928.49    142.92 o 
  -8   1   2      166.27      135.77    115.19 o 
  -7   1   2     2514.61     2528.30    141.36 o 
  -6   1   2    60586.40    65657.94    892.22 o 
  -5   1   2    14023.82    13826.04    262.43 o 
  -4   1   2    15365.86    15426.37    292.63 o 
  -3   1   2       29.42       48.78     36.48 o 
  -2   1   2       53.92      112.82     39.45 o 
  -1   1   2        1.63        8.19     17.31 o 
   0   1   2     2177.20     2005.59     95.89 o 
   1   1   2     4758.60     4262.40     75.35 o 
   2   1   2      805.65      826.47     53.63 o 
   3   1   2     6263.18     6775.56    151.43 o 
   4   1   2    11820.14    12485.21    236.75 o 
   5   1   2      683.28      883.54    119.84 o 
   6   1   2     1421.58     2088.42    124.18 o 
   7   1   2     1222.81     1412.58    149.25 o 
   8   1   2      137.48      175.29     71.68 o 
   9   1   2      514.58      322.39     86.23 o 
  10   1   2     3418.63     3963.90    205.90 o 
  11   1   2      467.96      432.00    105.38 o 
  12   1   2       11.00       74.35     91.87 o 
  13   1   2      795.46     1031.09    142.32 o 
  14   1   2      193.51      263.61    121.80 o 
  15   1   2     1989.34     1789.95    182.71 o 
  16   1   2       46.67      190.39    112.72 o 
  17   1   2      795.03      810.20    147.11 o 
  18   1   2      889.34     1013.24    178.29 o 
  19   1   2       20.73       61.56    213.18 o 
  20   1   2      823.03      778.72    166.59 o 
  21   1   2      152.41      297.32    182.19 o 
  22   1   2      173.92      494.74    206.72 o 
  23   1   2       11.93      683.86    291.15 o 
  24   1   2      582.91      512.59    272.87 o 
 -25   2   2     1817.43     1868.28    326.98 o 
 -24   2   2     7975.58     8447.45    515.63 o 
 -23   2   2     6685.02     7001.66    464.09 o 
 -22   2   2     1455.72     2366.47    438.09 o 
 -21   2   2    10517.76    10554.04    544.47 o 
 -20   2   2     5334.47     5154.51    348.81 o 
 -19   2   2      642.03      749.36    149.87 o 
 -18   2   2      663.87      504.75    141.13 o 
 -17   2   2     3046.01     2768.23    232.69 o 
 -16   2   2    28963.96    27780.84    618.52 o 
 -15   2   2       51.45       56.49    104.34 o 
 -14   2   2      791.27      923.92    142.57 o 
 -13   2   2     6238.96     6501.18    292.47 o 
 -12   2   2      151.80      145.75     88.63 o 
 -11   2   2        9.21      -28.08     75.22 o 
 -10   2   2     7851.90     7644.21    283.54 o 
  -9   2   2      500.05      467.62     86.99 o 
  -8   2   2   118752.86   114210.33   1648.88 o 
  -7   2   2     3589.14     3265.28    161.29 o 
  -6   2   2    26455.04    26671.48    437.69 o 
  -5   2   2    10592.19     9598.35    261.14 o 
  -4   2   2     2331.25     2725.53    101.41 o 
  -3   2   2     5029.49     5633.49    146.96 o 
  -2   2   2    19636.25    19624.75    295.48 o 
  -1   2   2    11095.00    11860.92    195.31 o 
   0   2   2   175101.06   187537.77   2226.67 o 
   1   2   2    18910.92    17843.95    242.37 o 
   2   2   2    11076.56    11049.40    224.62 o 
   3   2   2    17985.10    17341.88    250.65 o 
   4   2   2     8776.87     9704.98    200.59 o 
   5   2   2     5086.42     5576.14    163.68 o 
   6   2   2     3713.33     3606.41    148.51 o 
   7   2   2    29121.63    28083.64    477.37 o 
   8   2   2    29580.82    28994.30    504.46 o 
   9   2   2    20032.68    18867.65    392.63 o 
  10   2   2     1854.07     1748.92    157.48 o 
  11   2   2     3917.13     4165.67    260.39 o 
  12   2   2     2977.44     3172.47    208.12 o 
  13   2   2    14710.06    14149.74    384.06 o 
  14   2   2      507.43      551.11    122.44 o 
  15   2   2    18943.68    18361.70    515.66 o 
  16   2   2     1668.91     1835.24    178.26 o 
  17   2   2     3979.28     4491.09    328.27 o 
  18   2   2       12.49      117.65    131.38 o 
  19   2   2     1955.14     2579.82    263.03 o 
  20   2   2      158.25      366.03    155.47 o 
  21   2   2     3665.03     3583.57    315.49 o 
  22   2   2     2584.56     2930.01    353.44 o 
  23   2   2     4390.59     4393.83    681.03 o 
 -25   3   2       57.88      434.20    212.98 o 
 -24   3   2     1588.90     1493.95    251.14 o 
 -23   3   2      627.19      611.52    180.62 o 
 -22   3   2      279.65      339.37    260.33 o 
 -21   3   2       54.43      221.88    146.16 o 
 -20   3   2      292.37      610.48    160.15 o 
 -19   3   2      964.78     1122.11    159.30 o 
 -18   3   2      685.52      727.90    178.38 o 
 -17   3   2     1225.19      999.26    159.77 o 
 -16   3   2     1088.46     1123.24    158.95 o 
 -15   3   2    15066.89    14133.06    424.21 o 
 -14   3   2      297.40      411.73    117.25 o 
 -13   3   2      674.55      783.04    129.83 o 
 -12   3   2        5.86      -99.70     78.48 o 
 -11   3   2      697.26      800.48    112.48 o 
 -10   3   2     7381.78     7140.70    250.06 o 
  -9   3   2     2591.01     2793.97    165.81 o 
  -8   3   2       80.72      -26.73     56.66 o 
  -7   3   2     3448.63     3676.73    225.32 o 
  -6   3   2      886.58      817.46     88.43 o 
  -5   3   2     1201.13     1269.87     85.67 o 
  -4   3   2      219.91      331.32     74.93 o 
  -3   3   2    28524.49    30268.79    442.77 o 
  -2   3   2     1331.38     1794.18    137.02 o 
  -1   3   2     3611.85     3624.68    106.54 o 
   0   3   2     3397.08     3635.17    105.40 o 
   1   3   2    14117.43    15044.12    246.48 o 
   2   3   2     7318.02     8594.05    202.41 o 
   3   3   2    19222.70    19720.39    408.43 o 
   4   3   2    14843.26    15030.69    377.68 o 
   5   3   2    10790.12    10359.44    340.99 o 
   6   3   2     1504.74     1419.85    109.12 o 
   7   3   2     5186.10     5436.77    187.67 o 
   8   3   2       50.45       98.53     69.20 o 
   9   3   2       49.64      102.12     67.70 o 
  10   3   2      167.84       92.38     81.19 o 
  11   3   2      822.52      793.42    117.56 o 
  12   3   2     1547.89     1611.74    155.36 o 
  13   3   2      466.89      383.92    108.87 o 
  14   3   2       11.02      144.52    157.48 o 
  15   3   2     3551.66     3104.17    223.23 o 
  16   3   2      543.10      683.28    169.19 o 
  17   3   2     2659.44     2637.16    252.83 o 
  18   3   2      700.51     1004.26    208.91 o 
  19   3   2        6.71       99.90    144.06 o 
  20   3   2       93.87      151.09    192.41 o 
  21   3   2      272.01      178.71    158.42 o 
  22   3   2      189.51      166.98    146.67 o 
  23   3   2      463.83      902.86    391.05 o 
 -24   4   2     4389.35     5111.06    466.48 o 
 -23   4   2     5169.63     5246.22    569.01 o 
 -22   4   2     5560.10     5314.01    452.82 o 
 -21   4   2     5344.84     5694.36    436.97 o 
 -20   4   2     1759.06     2267.53    273.75 o 
 -19   4   2     3992.80     4231.31    330.18 o 
 -18   4   2      350.24      596.91    126.86 o 
 -17   4   2       71.56      109.18    184.45 o 
 -16   4   2    29004.03    27392.00    638.34 o 
 -15   4   2     7311.78     7406.50    483.90 o 
 -14   4   2     1717.12     1751.75    234.29 o 
 -13   4   2     2177.15     2166.08    180.97 o 
 -12   4   2     7495.63     7363.23    293.10 o 
 -11   4   2     1130.71     1121.40    127.26 o 
 -10   4   2    33585.25    32821.91    587.73 o 
  -9   4   2       73.14       78.70     69.90 o 
  -8   4   2    73827.80    70439.73   1003.32 o 
  -7   4   2     3117.18     2903.96    194.34 o 
  -6   4   2      600.83      568.75     69.05 o 
  -5   4   2       16.61       56.18     49.77 o 
  -4   4   2      323.97      276.33     60.60 o 
  -3   4   2     8073.51     8559.59    188.75 o 
  -2   4   2      381.32      350.46     59.28 o 
  -1   4   2    32730.29    33457.33    481.62 o 
   0   4   2   124734.44   130347.62   1602.76 o 
   1   4   2    23866.70    27112.26    440.65 o 
   2   4   2    38452.61    39237.49    549.86 o 
   3   4   2    19694.20    17750.29    348.73 o 
   4   4   2     2918.25     2769.29    148.65 o 
   5   4   2     3679.51     4107.13    180.35 o 
   6   4   2    14500.77    13425.02    270.54 o 
   7   4   2    23907.88    23276.87    413.71 o 
   8   4   2    14809.84    14061.82    467.93 o 
   9   4   2     5106.88     4625.69    196.90 o 
  10   4   2     4394.94     4302.08    207.02 o 
  11   4   2     1191.80     1318.88    136.75 o 
  12   4   2      352.58      138.80     95.44 o 
  13   4   2     3762.00     3964.07    229.83 o 
  14   4   2     1112.19     1494.32    214.67 o 
  15   4   2     6561.44     6997.83    476.95 o 
  16   4   2     1386.22     1919.88    254.66 o 
  17   4   2     6768.11     6302.49    394.61 o 
  18   4   2      248.36      567.80    194.71 o 
  19   4   2      678.65      895.43    330.58 o 
  20   4   2        0.06       74.27    151.21 o 
  21   4   2     4613.45     5097.80    447.61 o 
  22   4   2     2693.14     3287.84    361.35 o 
  23   4   2     1332.08     1555.66    313.58 o 
 -24   5   2      239.64      260.59    234.27 o 
 -23   5   2      640.96      937.19    249.65 o 
 -22   5   2       38.56      308.53    226.94 o 
 -21   5   2      403.16      446.14    181.75 o 
 -20   5   2       71.63      234.06    168.96 o 
 -19   5   2       24.42      -59.77    124.03 o 
 -18   5   2      716.35      895.38    179.53 o 
 -17   5   2     3292.92     3484.15    246.30 o 
 -16   5   2       85.72      158.26    108.74 o 
 -15   5   2     5222.86     5690.32    300.89 o 
 -14   5   2     7451.54     7930.45    315.89 o 
 -13   5   2        4.14       94.61     92.81 o 
 -12   5   2     1911.83     1894.70    277.05 o 
 -11   5   2      515.82      687.71    110.28 o 
 -10   5   2     4719.34     5000.63    222.75 o 
  -9   5   2     5345.52     5269.55    209.66 o 
  -8   5   2     1595.24     1772.10    129.08 o 
  -7   5   2     3863.76     3776.93    145.67 o 
  -6   5   2     2695.53     2736.70    163.21 o 
  -5   5   2      982.23     1161.73     87.87 o 
  -4   5   2      567.16      506.73     75.83 o 
  -3   5   2    24002.85    24300.33    395.61 o 
  -2   5   2     3231.19     3067.96    139.65 o 
  -1   5   2     2473.48     2684.60    118.16 o 
   0   5   2     1098.11     1237.95     88.35 o 
   1   5   2     1397.20     1541.98     91.53 o 
   2   5   2    17720.37    19670.87    330.10 o 
   3   5   2    23611.86    25070.88    397.85 o 
   4   5   2     4504.05     4791.73    184.98 o 
   5   5   2      367.40      285.81     76.40 o 
   6   5   2     5151.59     5787.04    284.54 o 
   7   5   2     9148.16     9069.98    450.85 o 
   8   5   2      267.29      321.40     66.60 o 
   9   5   2      133.83      214.52     70.58 o 
  10   5   2       22.33      -54.39     92.26 o 
  11   5   2      951.96     1111.26    143.72 o 
  12   5   2     5340.55     5601.02    236.45 o 
  13   5   2      685.43      543.01    190.66 o 
  14   5   2       77.56      224.11    121.34 o 
  15   5   2      171.24      341.97    136.79 o 
  16   5   2       70.39      196.93    135.56 o 
  17   5   2     3225.57     3743.43    306.65 o 
  18   5   2       87.28      232.08    159.16 o 
  19   5   2      243.76      275.99    230.50 o 
  20   5   2        0.29      -75.38    215.82 o 
  21   5   2      225.12      440.40    264.10 o 
  22   5   2     1068.06     1466.24    272.28 o 
  23   5   2       33.36      850.07    360.34 o 
 -24   6   2     1671.45     2265.23    397.84 o 
 -23   6   2     2523.91     2892.25    348.19 o 
 -22   6   2     5800.30     5727.65    482.82 o 
 -21   6   2     4219.42     4050.32    407.68 o 
 -20   6   2     4246.70     3821.53    384.61 o 
 -19   6   2      660.80      632.26    203.76 o 
 -18   6   2      643.06      401.50    177.29 o 
 -17   6   2      488.94      457.32    173.45 o 
 -16   6   2    21321.71    19662.27    568.85 o 
 -15   6   2      671.76      588.01    133.02 o 
 -14   6   2     7061.73     7044.79    327.03 o 
 -13   6   2     4265.10     4737.89    336.12 o 
 -12   6   2     4751.79     5247.41    260.80 o 
 -11   6   2        0.01       71.90     84.32 o 
 -10   6   2    11213.47    10726.59    547.93 o 
  -9   6   2       80.47       65.74     65.25 o 
  -8   6   2    42374.04    39044.73    639.37 o 
  -7   6   2       17.37      126.31     52.55 o 
  -6   6   2    15624.87    14921.33    459.35 o 
  -5   6   2      738.56     1171.84     85.05 o 
  -4   6   2      276.25      379.32     80.97 o 
  -3   6   2    11194.56    11338.24    389.24 o 
  -2   6   2       35.53      103.29     53.28 o 
  -1   6   2      174.46      220.19     60.00 o 
   0   6   2    65908.48    68158.97    921.10 o 
   1   6   2     1119.54     1581.18    100.32 o 
   2   6   2     1157.03     1046.98     80.72 o 
   3   6   2     5565.62     5528.86    158.52 o 
   4   6   2      108.45       45.55     74.52 o 
   5   6   2     6141.75     6233.61    236.46 o 
   6   6   2     3214.95     2824.30    167.78 o 
   7   6   2    12976.80    12447.20    334.54 o 
   8   6   2    16677.88    15549.14    399.32 o 
   9   6   2     8309.06     8258.02    237.73 o 
  10   6   2      659.40      764.27    109.55 o 
  11   6   2     1778.88     2294.88    282.57 o 
  12   6   2     1056.46     1164.21    190.33 o 
  13   6   2     4980.79     5292.07    315.15 o 
  14   6   2        6.77       54.68    115.10 o 
  15   6   2    15376.73    14884.76    515.81 o 
  16   6   2      252.95       67.07    145.75 o 
  17   6   2     6484.70     6760.34    475.68 o 
  18   6   2      516.82      778.33    205.03 o 
  19   6   2      818.42      697.34    210.09 o 
  20   6   2       39.59       97.99    173.39 o 
  21   6   2     3815.04     4692.94    433.78 o 
  22   6   2     3155.46     3336.15    435.41 o 
  23   6   2     3437.43     3254.08    525.68 o 
 -23   7   2     3655.73     3308.90    389.38 o 
 -22   7   2      535.73      491.71    221.84 o 
 -21   7   2      185.18      685.76    246.23 o 
 -20   7   2       13.07       38.39    159.93 o 
 -19   7   2     1255.76     1111.88    238.73 o 
 -18   7   2     3901.57     3540.26    373.29 o 
 -17   7   2     1981.72     2481.19    301.15 o 
 -16   7   2      467.31      278.51    154.89 o 
 -15   7   2     2484.91     2289.19    274.13 o 
 -14   7   2    13330.31    12038.30    447.82 o 
 -13   7   2      523.60      601.01    108.36 o 
 -12   7   2      659.90     1028.76    128.59 o 
 -11   7   2      146.31      232.24    105.55 o 
 -10   7   2     1295.28     1731.40    144.68 o 
  -9   7   2    12661.00    12624.11    469.87 o 
  -8   7   2     6328.33     6709.91    293.31 o 
  -7   7   2     8775.56     8523.71    279.01 o 
  -6   7   2     5846.81     5802.87    248.18 o 
  -5   7   2     1388.41     1806.47    149.73 o 
  -4   7   2     6002.93     7296.16    284.02 o 
  -3   7   2     9995.19     9725.16    222.26 o 
  -2   7   2    25271.46    25167.87    449.84 o 
  -1   7   2        1.22      -42.47     49.43 o 
   0   7   2       12.37       85.02     53.89 o 
   1   7   2    13373.61    14115.74    287.13 o 
   2   7   2     4429.43     5006.15    159.68 o 
   3   7   2    11597.38    12558.57    258.73 o 
   4   7   2     7825.59     8587.22    204.17 o 
   5   7   2      688.08      621.15    100.07 o 
   6   7   2     9291.33     9163.83    319.93 o 
   7   7   2     2353.16     2629.52    278.81 o 
   8   7   2      171.56      210.14    150.53 o 
   9   7   2       47.01       57.22     91.06 o 
  10   7   2     4187.04     4396.37    413.35 o 
  11   7   2      941.45      865.76    140.39 o 
  12   7   2     3881.03     4179.58    312.59 o 
  13   7   2     2210.72     1987.30    255.42 o 
  14   7   2       55.78      132.64    145.41 o 
  15   7   2     1359.61     1029.97    217.18 o 
  16   7   2      869.79      865.30    203.44 o 
  17   7   2      483.91      559.81    180.13 o 
  18   7   2      210.91      258.81    165.86 o 
  19   7   2     1319.91     1870.54    342.10 o 
  20   7   2       25.01      -19.51    174.51 o 
  21   7   2      185.60      276.30    193.87 o 
  22   7   2      498.14      743.66    225.97 o 
 -23   8   2     1564.25     1822.57    328.78 o 
 -22   8   2     1606.31     1979.64    300.19 o 
 -21   8   2     4509.23     4004.11    402.95 o 
 -20   8   2      615.16      835.78    219.97 o 
 -19   8   2       78.66      -28.32    187.76 o 
 -18   8   2     1784.32     1720.78    269.88 o 
 -17   8   2     1602.99     1612.48    249.79 o 
 -16   8   2    33188.96    29744.35   1365.55 o 
 -15   8   2      496.16      668.54    180.38 o 
 -14   8   2    14095.77    12695.19    584.89 o 
 -13   8   2     7140.95     7339.54    593.47 o 
 -12   8   2     1473.71     1146.04    188.73 o 
 -11   8   2       13.47       50.12    103.88 o 
 -10   8   2     6701.14     6759.06    311.05 o 
  -9   8   2      255.52      159.79     90.67 o 
  -8   8   2    50193.63    50209.04   1056.53 o 
  -7   8   2     2651.10     3080.90    207.48 o 
  -6   8   2    20936.39    19473.21    461.58 o 
  -5   8   2       61.77      169.80     83.02 o 
  -4   8   2     1437.59     1669.34    148.43 o 
  -3   8   2      882.43     1242.20     99.34 o 
  -2   8   2    16614.77    14780.86    339.33 o 
  -1   8   2     1947.54     2220.63    255.34 o 
   0   8   2    53759.57    54704.63    800.21 o 
   1   8   2     5453.30     4823.59    172.54 o 
   2   8   2      925.02     1154.80     89.76 o 
   3   8   2      280.03      408.39     70.07 o 
   4   8   2     1854.00     2116.14    164.95 o 
   5   8   2     5449.22     5732.27    221.08 o 
   6   8   2    12746.70    12360.52    234.31 o 
   7   8   2     1784.85     1929.20    139.47 o 
   8   8   2    19947.68    18152.69    500.49 o 
   9   8   2    22204.44    21460.24    505.18 o 
  10   8   2      343.95      394.17    156.17 o 
  11   8   2     2332.69     2655.42    320.08 o 
  12   8   2      834.63      753.76    295.04 o 
  13   8   2     3652.83     3889.12    340.47 o 
  14   8   2      196.27      325.01    160.54 o 
  15   8   2     5188.93     5842.02    434.36 o 
  16   8   2      735.30     1184.29    212.96 o 
  17   8   2     5006.56     5941.55    499.75 o 
  18   8   2       26.83     -217.75    145.17 o 
  19   8   2      171.75      187.25    181.52 o 
  20   8   2      137.65      106.44    304.50 o 
  21   8   2     3342.32     2918.05    518.43 o 
  22   8   2     1192.95     1926.12    303.70 o 
 -22   9   2     2255.68     2048.72    318.48 o 
 -21   9   2     1795.44     2234.09    312.29 o 
 -20   9   2      139.58      163.60    182.09 o 
 -19   9   2      948.22      935.61    236.56 o 
 -18   9   2      967.00     1020.67    224.08 o 
 -17   9   2     2465.25     2407.14    302.66 o 
 -16   9   2      888.43      773.06    191.13 o 
 -15   9   2     8318.40     8167.06    513.88 o 
 -14   9   2     6067.70     5892.78    427.51 o 
 -13   9   2      108.93       62.76    137.81 o 
 -12   9   2     1951.47     2099.92    200.36 o 
 -11   9   2      605.39      599.50    188.16 o 
 -10   9   2      296.81      453.22    125.76 o 
  -9   9   2     3151.36     3289.61    206.76 o 
  -8   9   2     3612.45     3389.71    269.23 o 
  -7   9   2     6299.98     6476.20    302.07 o 
  -6   9   2    13700.39    14011.63    396.45 o 
  -5   9   2        8.46       13.29     80.47 o 
  -4   9   2       70.60      239.30     91.33 o 
  -3   9   2        7.94      286.55     60.17 o 
  -2   9   2    20472.43    20654.31    538.26 o 
  -1   9   2     9174.30     9011.81    245.53 o 
   0   9   2     1510.79     1454.83    115.08 o 
   1   9   2     1055.55     1088.50    123.40 o 
   2   9   2       71.47      248.71     77.53 o 
   3   9   2      507.64      588.56     99.89 o 
   4   9   2      156.64      221.35     79.33 o 
   5   9   2     1355.31     1650.12    258.24 o 
   6   9   2     4731.79     4025.61    294.61 o 
   7   9   2     5815.52     5636.42    359.01 o 
   8   9   2      685.37      689.29    165.98 o 
   9   9   2     1211.46     1033.43    185.36 o 
  10   9   2     1080.51     1041.70    191.78 o 
  11   9   2     5889.78     5567.37    394.00 o 
  12   9   2       12.89        9.63    139.52 o 
  13   9   2      919.59      670.85    188.75 o 
  14   9   2       36.57      -71.12    134.82 o 
  15   9   2      655.27      706.30    192.23 o 
  16   9   2     1664.50     1782.84    265.55 o 
  17   9   2      362.94      490.65    200.84 o 
  18   9   2       76.37      561.22    186.65 o 
  19   9   2       41.42      -97.23    172.33 o 
  20   9   2       42.15      331.50    190.56 o 
  21   9   2      212.47      640.52    225.94 o 
 -22  10   2      695.35      735.41    232.06 o 
 -21  10   2     4228.15     4344.33    572.52 o 
 -20  10   2      451.48      564.48    276.11 o 
 -19  10   2        5.31      449.78    279.27 o 
 -18  10   2      835.10     1064.83    225.38 o 
 -17  10   2      568.30      444.28    220.87 o 
 -16  10   2    14837.45    14831.22    697.59 o 
 -15  10   2     1341.05     1707.59    252.90 o 
 -14  10   2     9493.14     8471.64    730.06 o 
 -13  10   2      291.51      311.00    160.56 o 
 -12  10   2     3296.82     2956.03    300.92 o 
 -11  10   2      464.63      564.94    165.23 o 
 -10  10   2     7030.40     6843.29    459.75 o 
  -9  10   2       63.22       28.30    107.91 o 
  -8  10   2    17714.58    17068.38    781.93 o 
  -7  10   2       87.88      145.31     97.28 o 
  -6  10   2    24214.93    23221.67    544.75 o 
  -5  10   2      717.95      636.63    162.67 o 
  -4  10   2      554.01      945.66    175.89 o 
  -3  10   2     1803.21     2282.51    186.31 o 
  -2  10   2    17861.50    17580.07    368.01 o 
  -1  10   2     9703.92     9552.53    310.17 o 
   0  10   2    20559.07    21300.52    429.48 o 
   1  10   2    21922.29    21426.58    421.99 o 
   2  10   2     5009.14     5310.07    190.67 o 
   3  10   2      469.89      446.59     98.57 o 
   4  10   2     2149.30     2099.16    170.81 o 
   5  10   2     1798.02     1835.37    198.42 o 
   6  10   2     3457.86     3444.84    286.83 o 
   7  10   2    12548.35    12661.08    504.26 o 
   8  10   2    14290.60    14266.03    521.36 o 
   9  10   2    11601.73    11077.01    514.00 o 
  10  10   2     1701.32     1557.81    228.42 o 
  11  10   2       31.56      196.21    140.01 o 
  12  10   2      276.27      469.27    187.35 o 
  13  10   2     7155.94     6960.91    464.81 o 
  14  10   2      785.96      808.91    210.20 o 
  15  10   2    11241.29    10770.43    603.86 o 
  16  10   2       12.64       66.24    156.68 o 
  17  10   2     5145.15     5469.22    457.71 o 
  18  10   2       26.81      -50.11    157.82 o 
  19  10   2      109.12      316.38    266.53 o 
  20  10   2      277.89      649.64    225.81 o 
 -21  11   2       12.37      254.92    293.51 o 
 -20  11   2      715.83      831.75    236.95 o 
 -19  11   2       23.06      118.35    171.50 o 
 -18  11   2      847.27      850.42    216.49 o 
 -17  11   2     1459.61      919.20    223.62 o 
 -16  11   2      114.23       52.07    159.27 o 
 -15  11   2     4593.00     4454.36    409.17 o 
 -14  11   2      356.86      295.70    185.94 o 
 -13  11   2     2018.08     2018.01    271.61 o 
 -12  11   2     3334.69     3143.57    315.68 o 
 -11  11   2      247.40      216.49    144.75 o 
 -10  11   2     1405.10     1273.07    211.05 o 
  -9  11   2      224.17      196.67     98.34 o 
  -8  11   2     2082.89     2326.02    297.22 o 
  -7  11   2     3117.02     3240.99    238.41 o 
  -6  11   2     4024.20     3704.01    250.36 o 
  -5  11   2     5452.53     5576.50    412.61 o 
  -4  11   2     5397.78     6031.08    308.97 o 
  -3  11   2     1141.78      932.14    131.76 o 
  -2  11   2     8358.27     8230.41    251.34 o 
  -1  11   2     5593.47     5798.38    216.67 o 
   0  11   2     5765.39     5747.95    258.84 o 
   1  11   2       42.22       74.68     61.29 o 
   2  11   2      309.05      312.05     97.06 o 
   3  11   2      438.81      462.81    109.04 o 
   4  11   2     3137.68     3100.85    210.76 o 
   5  11   2      439.27      795.19    155.53 o 
   6  11   2     1197.01     1182.29    194.21 o 
   7  11   2     4131.48     3750.06    311.79 o 
   8  11   2      115.30      359.88    170.12 o 
   9  11   2      688.25      836.57    190.18 o 
  10  11   2     1287.66     1465.97    222.70 o 
  11  11   2      505.38      366.32    159.57 o 
  12  11   2      258.43      479.15    166.18 o 
  13  11   2      585.16      550.01    190.12 o 
  14  11   2     4234.38     3781.07    367.20 o 
  15  11   2        7.67       20.58    155.45 o 
  16  11   2     3847.27     4214.54    398.76 o 
  17  11   2      199.12      265.77    252.67 o 
  18  11   2      957.87     1451.40    255.30 o 
  19  11   2       55.78      259.43    185.57 o 
  20  11   2      597.48      512.85    255.94 o 
 -20  12   2       87.03      259.12    211.90 o 
 -19  12   2      611.88      750.03    227.26 o 
 -18  12   2     1976.87     1352.67    257.70 o 
 -17  12   2     1432.70     1517.39    273.48 o 
 -16  12   2     2395.80     2475.15    310.27 o 
 -15  12   2      364.25       93.32    221.79 o 
 -14  12   2     6149.81     6113.79    452.36 o 
 -13  12   2      294.69      305.26    155.34 o 
 -12  12   2     3867.60     3785.76    347.88 o 
 -11  12   2     2324.09     2376.88    278.97 o 
 -10  12   2     1183.82     1191.49    242.79 o 
  -9  12   2      333.00      151.63    132.00 o 
  -8  12   2     7722.13     7600.57    344.55 o 
  -7  12   2     1001.43      832.89    146.89 o 
  -6  12   2     5661.40     5605.37    309.50 o 
  -5  12   2      522.11      582.67    117.45 o 
  -4  12   2     1853.26     1999.02    187.22 o 
  -3  12   2     2203.17     2231.49    190.03 o 
  -2  12   2     3783.55     3804.15    353.60 o 
  -1  12   2     5716.11     5484.61    394.20 o 
   0  12   2     6066.81     6446.96    281.32 o 
   1  12   2    16492.29    15532.61    837.96 o 
   2  12   2     4592.63     4670.92    264.34 o 
   3  12   2     1568.11     1677.00    167.69 o 
   4  12   2      122.08      260.29    121.50 o 
   5  12   2     1425.41     1906.32    222.88 o 
   6  12   2     4373.29     4284.04    330.11 o 
   7  12   2    16149.44    15522.70    875.33 o 
   8  12   2     3375.79     3075.99    299.72 o 
   9  12   2     8480.07     8571.33    489.35 o 
  10  12   2     1340.09     1127.53    212.30 o 
  11  12   2        1.93     -119.09    170.24 o 
  12  12   2      409.03      488.90    166.90 o 
  13  12   2     1940.46     1760.42    260.56 o 
  14  12   2      178.99      376.96    187.83 o 
  15  12   2     5471.64     5970.28    475.62 o 
  16  12   2        2.00      -61.00    227.42 o 
  17  12   2     3308.82     4277.04    405.65 o 
  18  12   2      382.75      319.66    202.20 o 
  19  12   2      236.42      611.21    214.01 o 
 -19  13   2        1.29       17.46    406.02 o 
 -18  13   2     1032.89     1324.52    271.26 o 
 -17  13   2     1334.09     1202.79    241.78 o 
 -16  13   2      719.41      703.22    217.03 o 
 -15  13   2     4775.02     4359.91    399.64 o 
 -14  13   2      501.58      681.29    205.02 o 
 -13  13   2     1258.46      995.72    251.83 o 
 -12  13   2      176.75      506.43    264.44 o 
 -11  13   2      489.36      444.38    166.56 o 
 -10  13   2      766.84      564.57    211.84 o 
  -9  13   2     1143.15     1028.71    197.70 o 
  -8  13   2       32.92       61.72    129.51 o 
  -7  13   2     5446.74     5313.22    310.63 o 
  -6  13   2     2946.46     3110.25    288.99 o 
  -5  13   2     2810.27     3330.37    244.21 o 
  -4  13   2     5059.09     5080.58    297.38 o 
  -3  13   2     1409.21     1160.43    148.51 o 
  -2  13   2     8468.09     8742.87    663.09 o 
  -1  13   2     2965.53     3149.61    353.53 o 
   0  13   2     1627.73     2108.35    280.83 o 
   1  13   2      538.07      802.90    149.99 o 
   2  13   2       79.82      171.84     93.88 o 
   3  13   2     1154.36     1203.14    200.12 o 
   4  13   2      966.95     1040.15    205.30 o 
   5  13   2      640.88      884.94    173.74 o 
   6  13   2     1938.69     1823.38    236.18 o 
   7  13   2     2135.38     1834.47    257.70 o 
   8  13   2     5114.20     4998.55    373.17 o 
   9  13   2      216.11      125.03    146.59 o 
  10  13   2        5.98       59.43    149.02 o 
  11  13   2      197.83      473.97    171.37 o 
  12  13   2       36.63      136.84    190.98 o 
  13  13   2       52.70      -92.65    179.84 o 
  14  13   2     3838.93     3239.74    352.79 o 
  15  13   2        0.86      -93.61    206.58 o 
  16  13   2     2825.22     3028.97    341.64 o 
  17  13   2        9.95      -44.70    182.07 o 
  18  13   2        6.66      395.96    369.25 o 
 -18  14   2      821.41     1192.87    377.67 o 
 -17  14   2     2357.10     2471.68    334.70 o 
 -16  14   2      506.17      470.84    201.49 o 
 -15  14   2      564.85      602.15    196.58 o 
 -14  14   2     3787.04     3276.93    344.73 o 
 -13  14   2       16.62      186.53    174.31 o 
 -12  14   2      764.15      842.03    284.67 o 
 -11  14   2     6773.14     6802.54    472.69 o 
 -10  14   2       56.10      204.59    150.52 o 
  -9  14   2     1786.08     1727.81    235.68 o 
  -8  14   2     2135.48     2668.20    274.81 o 
  -7  14   2     1413.34     1284.40    193.89 o 
  -6  14   2     5170.34     5026.25    365.57 o 
  -5  14   2     1094.88      978.46    141.81 o 
  -4  14   2      486.58      931.90    172.94 o 
  -3  14   2      144.25      308.75    132.14 o 
  -2  14   2        1.66      313.53    160.51 o 
  -1  14   2     1821.75     1606.55    210.75 o 
   0  14   2     4249.63     4203.45    317.80 o 
   1  14   2    12219.51    12520.44    987.94 o 
   2  14   2     4042.08     4385.11    404.81 o 
   3  14   2     4347.61     3832.39    382.48 o 
   4  14   2       44.47      268.69    130.51 o 
   5  14   2       10.98      251.90    136.24 o 
   6  14   2     1438.43     1972.10    237.71 o 
   7  14   2     3134.79     2996.62    300.87 o 
   8  14   2     3985.13     3991.67    352.23 o 
   9  14   2     8035.62     8610.32    589.67 o 
  10  14   2     3593.49     3295.82    388.00 o 
  11  14   2        0.23      -67.96    143.46 o 
  12  14   2      273.07      504.16    178.48 o 
  13  14   2     2053.63     2629.10    316.92 o 
  14  14   2       59.40      120.01    175.51 o 
  15  14   2     3337.59     3979.84    440.74 o 
  16  14   2       39.31      185.57    249.24 o 
  17  14   2     2802.61     2492.54    510.81 o 
 -17  15   2      251.32      415.10    354.48 o 
 -16  15   2      477.51      824.37    222.95 o 
 -15  15   2     1250.11     1064.07    240.91 o 
 -14  15   2     3611.74     3287.43    351.21 o 
 -13  15   2      702.84      887.55    212.25 o 
 -12  15   2        1.01      -60.96    153.21 o 
 -11  15   2     1345.47     1424.83    251.42 o 
 -10  15   2      661.10      370.66    207.57 o 
  -9  15   2     6353.27     5784.13    421.44 o 
  -8  15   2       10.89      143.04    147.34 o 
  -7  15   2     4326.51     4528.87    346.98 o 
  -6  15   2      782.31      674.96    198.35 o 
  -5  15   2       31.25     -252.05    245.97 o 
  -4  15   2      526.17      739.19    178.99 o 
  -3  15   2      329.31      358.21    148.00 o 
  -2  15   2     3346.41     3022.58    285.96 o 
  -1  15   2     5476.02     5398.80    376.33 o 
   0  15   2       18.58      265.67    132.13 o 
   1  15   2     3015.32     2800.10    337.73 o 
   2  15   2      281.02       18.42    141.37 o 
   3  15   2     1159.89     1241.70    309.85 o 
   4  15   2        0.67       95.19    159.04 o 
   5  15   2     1044.08     1311.08    245.63 o 
   6  15   2     7595.24     6600.45    517.62 o 
   7  15   2     2115.27     2833.58    290.94 o 
   8  15   2     2411.69     2092.82    431.06 o 
   9  15   2      715.99      653.53    174.85 o 
  10  15   2       80.21      302.54    160.67 o 
  11  15   2      250.03      111.17    206.05 o 
  12  15   2      426.29     1114.67    213.05 o 
  13  15   2        3.46      378.51    178.72 o 
  14  15   2      202.33      148.09    181.00 o 
  15  15   2     2386.84     2859.16    387.60 o 
  16  15   2     3532.47     3725.54    395.50 o 
 -16  16   2      119.49      734.27    214.90 o 
 -15  16   2       41.09      502.18    214.63 o 
 -14  16   2     4029.09     4484.17    412.86 o 
 -13  16   2       20.91      420.74    185.12 o 
 -12  16   2     1205.99     1327.27    225.93 o 
 -11  16   2     1165.71     1458.67    224.26 o 
 -10  16   2      303.47       93.53    162.10 o 
  -9  16   2      199.57       38.25    222.04 o 
  -8  16   2      791.34      825.66    237.74 o 
  -7  16   2     1442.26     1311.94    254.44 o 
  -6  16   2     1493.91     2098.76    316.52 o 
  -5  16   2      815.89      959.84    221.15 o 
  -4  16   2      563.39      534.49    216.05 o 
  -3  16   2     1119.88      912.86    188.23 o 
  -2  16   2     1084.02     1122.14    195.13 o 
  -1  16   2     1215.71     1371.73    231.66 o 
   0  16   2     3498.06     3096.62    569.42 o 
   1  16   2     7893.87     7669.59    672.17 o 
   2  16   2     3762.51     3888.58    408.39 o 
   3  16   2     2672.98     2716.93    345.12 o 
   4  16   2      194.84      265.24    177.02 o 
   5  16   2     1237.02     1479.88    408.46 o 
   6  16   2     2537.28     2288.69    330.13 o 
   7  16   2     3505.37     3177.70    815.62 o 
   8  16   2     1670.05     1957.27    320.70 o 
   9  16   2     4651.23     5037.47    851.00 o 
  10  16   2     4021.88     3602.92    441.40 o 
  11  16   2      114.79      399.20    167.75 o 
  12  16   2        8.84      404.68    195.82 o 
  13  16   2     2087.05     1897.77    752.16 o 
  14  16   2       77.38      321.35    195.64 o 
 -14  17   2     1768.75     1761.25    260.71 o 
 -13  17   2      929.14     1289.89    377.93 o 
 -12  17   2     1421.52     1587.87    300.97 o 
 -11  17   2      621.35      745.33    240.01 o 
 -10  17   2     2555.89     2285.15    357.21 o 
  -9  17   2     2651.23     2175.92    339.59 o 
  -8  17   2      144.90      437.25    222.60 o 
  -7  17   2     3818.34     3704.04    403.96 o 
  -6  17   2       14.81     -144.00    155.27 o 
  -5  17   2     1541.23     1137.17    238.91 o 
  -4  17   2       42.96       77.19    206.70 o 
  -3  17   2     1490.99     1508.92    257.67 o 
  -2  17   2     1770.93     1847.21    222.54 o 
  -1  17   2     2015.19     2113.10    302.97 o 
   0  17   2       18.79      173.15    169.92 o 
   1  17   2     3284.71     3787.57    405.53 o 
   2  17   2      564.74      418.95    207.28 o 
   3  17   2      785.71      921.81    238.25 o 
   4  17   2      183.14      181.09    184.96 o 
   5  17   2       62.63      133.32    193.59 o 
   6  17   2     5330.35     4858.13    519.03 o 
   7  17   2      223.41      351.50    227.23 o 
   8  17   2     2381.52     2338.10    526.55 o 
   9  17   2        0.67     -109.33    168.37 o 
  10  17   2      159.91      394.65    211.16 o 
  11  17   2      131.57      345.45    267.48 o 
  12  17   2       67.27      293.24    227.27 o 
  13  17   2       36.53       30.45    197.21 o 
 -12  18   2      252.04      388.90    267.15 o 
 -11  18   2      207.86      215.34    232.31 o 
 -10  18   2       27.56      185.43    194.98 o 
  -9  18   2      249.70      769.91    229.14 o 
  -8  18   2      292.37      669.27    240.49 o 
  -7  18   2      231.31      493.88    224.41 o 
  -6  18   2     4413.29     4152.68    605.35 o 
  -5  18   2      777.16     1153.04    254.15 o 
  -4  18   2      170.05      332.51    179.68 o 
  -3  18   2       93.63     -274.19    233.06 o 
  -2  18   2     2199.96     2415.69    427.19 o 
  -1  18   2     1708.16     1700.66    350.77 o 
   0  18   2      350.86      638.11    210.82 o 
   1  18   2     8191.40     7807.92    715.55 o 
   2  18   2     2014.40     2552.05    342.05 o 
   3  18   2      203.01      137.38    200.45 o 
   4  18   2       10.94      -70.89    172.19 o 
   5  18   2      280.37      288.37    207.94 o 
   6  18   2      599.49      686.04    280.26 o 
   7  18   2     1259.73     1067.50    263.66 o 
   8  18   2      454.54      418.27    231.07 o 
   9  18   2     5072.94     4695.05    552.12 o 
  10  18   2     1965.83     1692.13    400.28 o 
  11  18   2        1.72      143.23    250.28 o 
 -10  19   2      871.51     1797.36    376.52 o 
  -9  19   2     1560.45     1814.72    333.68 o 
  -8  19   2      375.38      265.73    209.59 o 
  -7  19   2     4565.93     4879.96    493.46 o 
  -6  19   2      519.28      600.84    304.75 o 
  -5  19   2     2739.20     2290.98    308.53 o 
  -4  19   2      286.64      149.07    243.67 o 
  -3  19   2      397.91     1065.17    309.83 o 
  -2  19   2      853.63     1361.31    371.15 o 
  -1  19   2     4674.80     5216.09    793.63 o 
   0  19   2      175.09      217.20    268.17 o 
   1  19   2      911.77      626.95    230.04 o 
   2  19   2      353.73      587.99    310.75 o 
   3  19   2     2292.81     2621.62    561.20 o 
   4  19   2      648.98      383.94    269.02 o 
   5  19   2        3.08       89.46    217.35 o 
   6  19   2     1907.21     1742.79    317.07 o 
   7  19   2      881.61      418.82    242.88 o 
   8  19   2     2160.56     1895.16    561.12 o 
  -6  20   2     3431.44     4021.65    779.38 o 
  -5  20   2     1092.27      951.72    359.78 o 
  -4  20   2        1.80      146.59    384.55 o 
  -3  20   2       92.62      319.52    296.71 o 
  -2  20   2     3556.82     3630.23    519.05 o 
  -1  20   2       79.50      301.62    253.20 o 
   0  20   2      921.28     1218.57    334.57 o 
   1  20   2     1465.85     2545.75    452.15 o 
   2  20   2     1229.63     1114.47    690.83 o 
   3  20   2        0.33      198.23    208.22 o 
   4  20   2        9.06      -33.66    198.11 o 
 -25   1   3     3657.56     3594.73    443.90 o 
 -24   1   3        6.12     -138.42    144.26 o 
 -23   1   3     1825.05     1970.56    260.30 o 
 -22   1   3     2719.13     3391.59    283.10 o 
 -21   1   3     1751.32     1983.54    221.93 o 
 -20   1   3     6707.47     6775.15    441.54 o 
 -19   1   3     4381.38     4562.85    303.15 o 
 -18   1   3     9277.84     9337.99    555.84 o 
 -17   1   3     6654.65     6324.33    337.42 o 
 -16   1   3     3321.82     3430.08    248.63 o 
 -15   1   3        7.03       68.86    100.04 o 
 -14   1   3    31304.27    30937.70    678.33 o 
 -13   1   3      238.10      478.23    110.51 o 
 -12   1   3    14812.05    14498.67    374.45 o 
 -11   1   3      541.30      665.00    111.78 o 
 -10   1   3    13027.74    12202.26    313.04 o 
  -9   1   3      385.63      270.25     82.42 o 
  -8   1   3        2.57      -38.50     63.87 o 
  -7   1   3    17152.75    16019.06    324.45 o 
  -6   1   3   127160.03   130237.02   1795.63 o 
  -5   1   3    27149.27    29741.59    554.53 o 
  -4   1   3    35319.37    34935.39    505.42 o 
  -3   1   3    23754.14    23354.76    327.48 o 
  -2   1   3    45152.55    46959.83    616.99 o 
  -1   1   3     1204.46     1012.94     43.34 o 
   0   1   3       80.62       73.56     33.47 o 
   1   1   3     2383.12     2861.75     75.39 o 
   2   1   3     7267.27     6628.01    145.46 o 
   3   1   3    11615.52    11288.24    216.99 o 
   4   1   3     3154.47     3505.94    162.87 o 
   5   1   3    31324.37    32012.64    497.74 o 
   6   1   3      931.02      899.58     92.90 o 
   7   1   3      745.48      592.77     87.19 o 
   8   1   3      898.33      816.62    102.73 o 
   9   1   3     9120.65     8875.52    257.27 o 
  10   1   3     2816.48     2507.48    172.91 o 
  11   1   3    60329.86    58140.89    923.52 o 
  12   1   3     1114.38      934.63    173.46 o 
  13   1   3    40016.80    35261.69   1307.03 o 
  14   1   3      167.09      274.90    110.96 o 
  15   1   3     1650.94     1511.99    168.33 o 
  16   1   3     6523.33     6537.49    462.05 o 
  17   1   3      877.75     1021.78    176.63 o 
  18   1   3      158.09      278.55    145.60 o 
  19   1   3     5496.11     6682.69    412.17 o 
  20   1   3     4328.88     4559.52    406.96 o 
  21   1   3    12571.56    12033.46    672.99 o 
  22   1   3      112.13      248.17    182.07 o 
  23   1   3     1232.52     1622.72    279.81 o 
 -25   2   3       68.52      499.36    210.15 o 
 -24   2   3      123.40      211.75    214.60 o 
 -23   2   3      288.31      268.91    162.32 o 
 -22   2   3      316.63      405.20    170.93 o 
 -21   2   3      816.18     1111.03    167.94 o 
 -20   2   3      137.01      398.79    134.79 o 
 -19   2   3     1136.85     1326.99    175.98 o 
 -18   2   3      333.25      552.75    131.85 o 
 -17   2   3      694.78      794.30    150.64 o 
 -16   2   3      144.40       -5.65    105.08 o 
 -15   2   3     1152.95     1280.52    160.05 o 
 -14   2   3      917.77      961.60    142.82 o 
 -13   2   3     1013.50      986.91    138.05 o 
 -12   2   3     7655.56     7433.38    294.20 o 
 -11   2   3        7.63      -64.07    111.68 o 
 -10   2   3      372.64      456.24     97.82 o 
  -9   2   3      360.35      473.90     94.76 o 
  -8   2   3     6346.79     6196.15    215.65 o 
  -7   2   3    24605.25    25603.88    563.75 o 
  -6   2   3     1487.67     1726.88    138.86 o 
  -5   2   3    13010.64    12848.27    277.46 o 
  -4   2   3     1762.90     1716.00     91.83 o 
  -3   2   3     4464.21     4116.72    127.34 o 
  -2   2   3     1724.59     2016.42    111.07 o 
  -1   2   3     5752.47     6075.29    280.63 o 
   0   2   3    66771.90    70980.29    894.37 o 
   1   2   3    23932.04    24518.04    358.08 o 
   2   2   3    11684.77    12316.83    220.15 o 
   3   2   3     2691.80     2710.85    167.66 o 
   4   2   3     4656.51     4789.69    145.95 o 
   5   2   3     1873.11     1884.33    110.51 o 
   6   2   3     2230.16     2391.86    138.86 o 
   7   2   3     2951.04     3303.32    159.40 o 
   8   2   3     1037.77     1273.80    117.11 o 
   9   2   3       71.93      180.51     75.85 o 
  10   2   3      438.74      464.29    100.61 o 
  11   2   3     3367.47     3670.90    210.09 o 
  12   2   3     1232.29     1274.85    145.49 o 
  13   2   3     3416.86     3381.05    220.05 o 
  14   2   3      201.60      159.23    101.35 o 
  15   2   3      147.71      266.68    137.92 o 
  16   2   3        4.48      122.28    119.83 o 
  17   2   3        2.12      260.02    134.37 o 
  18   2   3      228.28       88.03    144.21 o 
  19   2   3     1228.71     1297.79    213.34 o 
  20   2   3      811.08      992.54    331.48 o 
  21   2   3      883.78     1026.22    235.68 o 
  22   2   3     2093.51     2713.79    337.45 o 
  23   2   3      958.28     1277.85    247.33 o 
 -25   3   3     1576.34     2459.25    420.17 o 
 -24   3   3      425.77      753.63    229.14 o 
 -23   3   3      549.42      590.70    196.19 o 
 -22   3   3     2486.48     2527.93    271.58 o 
 -21   3   3     3741.60     3822.79    332.56 o 
 -20   3   3     3745.99     3974.83    286.03 o 
 -19   3   3     2444.14     2613.90    236.83 o 
 -18   3   3    16644.20    15727.80    570.49 o 
 -17   3   3     7179.68     7962.65    525.51 o 
 -16   3   3      104.62     -128.53     98.39 o 
 -15   3   3      528.41      729.26    136.64 o 
 -14   3   3     7116.52     7700.57    547.63 o 
 -13   3   3     1149.07     1122.90    147.59 o 
 -12   3   3    23712.05    22386.78    483.82 o 
 -11   3   3      329.15      229.87     96.64 o 
 -10   3   3    47693.45    45388.22    912.07 o 
  -9   3   3      106.52       77.67     71.42 o 
  -8   3   3      190.96      133.43     68.82 o 
  -7   3   3     1684.02     1739.54    129.35 o 
  -6   3   3    39941.17    38618.39    590.23 o 
  -5   3   3    13999.54    13345.24    385.84 o 
  -4   3   3    15957.81    15259.59    496.15 o 
  -3   3   3      419.92      922.02     79.90 o 
  -2   3   3    30975.55    31733.64    573.10 o 
  -1   3   3    54710.09    55666.93    734.79 o 
   0   3   3      131.08      427.16     71.62 o 
   1   3   3    18544.94    20045.44    315.58 o 
   2   3   3    34388.75    32838.04    429.24 o 
   3   3   3    17350.16    15786.43    325.30 o 
   4   3   3      739.55      675.44     94.69 o 
   5   3   3    40366.00    39664.02    588.59 o 
   6   3   3     9291.86     9537.68    311.45 o 
   7   3   3        1.51       25.75     54.04 o 
   8   3   3      761.19      630.42     88.45 o 
   9   3   3     7187.04     7625.60    251.80 o 
  10   3   3     2660.77     2812.89    177.55 o 
  11   3   3    20267.50    18798.09    431.42 o 
  12   3   3       27.93       59.04     86.21 o 
  13   3   3    19708.74    18061.38   1006.24 o 
  14   3   3      164.11      259.36    101.73 o 
  15   3   3     2022.24     1911.51    218.10 o 
  16   3   3      172.83      277.41    129.16 o 
  17   3   3     3240.43     3688.54    376.72 o 
  18   3   3      814.96     1001.06    187.95 o 
  19   3   3     3785.81     3912.95    327.51 o 
  20   3   3     5602.25     6800.92    439.93 o 
  21   3   3     4841.87     5432.52    394.92 o 
  22   3   3      183.91      525.34    200.48 o 
  23   3   3      759.37     1575.90    321.88 o 
 -25   4   3        2.49      121.84    216.76 o 
 -24   4   3      594.89      579.60    223.57 o 
 -23   4   3     1105.89     1106.30    312.12 o 
 -22   4   3       99.89      531.15    394.74 o 
 -21   4   3      874.05      942.78    191.25 o 
 -20   4   3      142.31      319.98    156.94 o 
 -19   4   3      570.31      778.16    141.81 o 
 -18   4   3        9.72       95.52    114.90 o 
 -17   4   3     5084.32     4520.10    290.08 o 
 -16   4   3     1372.26     1316.98    239.55 o 
 -15   4   3     3153.10     3450.44    291.69 o 
 -14   4   3        2.23      180.70    102.61 o 
 -13   4   3     1214.04     1231.73    150.16 o 
 -12   4   3     2187.79     2548.96    199.36 o 
 -11   4   3     1601.45     1542.84    147.74 o 
 -10   4   3     5290.22     5345.69    260.41 o 
  -9   4   3      726.48      880.23    129.06 o 
  -8   4   3     7559.46     7307.09    233.17 o 
  -7   4   3     2206.76     2479.25    142.46 o 
  -6   4   3     4978.72     5118.80    164.83 o 
  -5   4   3     3358.99     3369.96    158.64 o 
  -4   4   3      436.49      481.88     72.79 o 
  -3   4   3      767.53      701.28     76.09 o 
  -2   4   3     7832.83     8472.29    192.88 o 
  -1   4   3     3772.24     4259.43    136.96 o 
   0   4   3    12667.57    12567.66    240.06 o 
   1   4   3      998.70     1022.66     78.21 o 
   2   4   3    17813.50    18965.88    316.61 o 
   3   4   3     8875.56     9262.13    303.63 o 
   4   4   3       59.14       95.53     72.51 o 
   5   4   3     3361.48     3672.97    238.00 o 
   6   4   3     4646.07     4975.08    221.83 o 
   7   4   3       98.20      160.08     84.93 o 
   8   4   3       22.74       29.18     58.46 o 
   9   4   3     5581.51     6004.16    387.19 o 
  10   4   3       34.39       73.94     72.52 o 
  11   4   3      301.39      458.43     97.33 o 
  12   4   3       56.37      157.76     81.67 o 
  13   4   3       77.45      239.19    121.62 o 
  14   4   3       61.85       64.18    117.79 o 
  15   4   3      481.88      597.93    256.82 o 
  16   4   3      946.44      936.76    178.15 o 
  17   4   3        0.72      262.15    140.10 o 
  18   4   3      119.69      368.91    184.46 o 
  19   4   3      238.74      286.80    155.92 o 
  20   4   3     1224.33     1060.28    196.19 o 
  21   4   3      236.55      414.25    193.56 o 
  22   4   3     1732.28     1714.83    318.59 o 
  23   4   3       45.92      462.50    264.14 o 
 -24   5   3     1288.07     2139.64    309.12 o 
 -23   5   3       61.89       56.11    210.62 o 
 -22   5   3      177.39      202.37    170.62 o 
 -21   5   3     2061.01     2240.94    293.29 o 
 -20   5   3     7158.00     7386.25    521.72 o 
 -19   5   3     1177.43     1182.58    196.64 o 
 -18   5   3    14738.41    13807.85    826.52 o 
 -17   5   3     6339.21     6757.38    517.94 o 
 -16   5   3     2251.36     2488.00    221.71 o 
 -15   5   3      660.19      938.25    146.74 o 
 -14   5   3      615.11      736.83    129.19 o 
 -13   5   3      617.19      664.11    121.28 o 
 -12   5   3    30850.37    27339.95    815.78 o 
 -11   5   3      512.82      543.63    111.89 o 
 -10   5   3    69628.77    69483.84   1042.73 o 
  -9   5   3     2368.27     2083.77    164.06 o 
  -8   5   3      551.60      566.66     89.71 o 
  -7   5   3     2022.52     2592.98    203.26 o 
  -6   5   3    23601.16    21409.26    361.71 o 
  -5   5   3    17232.98    17280.48    329.54 o 
  -4   5   3    21348.96    19952.13    358.13 o 
  -3   5   3     9462.79     9569.00    219.42 o 
  -2   5   3    69027.72    70746.16   1032.75 o 
  -1   5   3    15592.25    15239.51    286.70 o 
   0   5   3      337.19      586.66     71.82 o 
   1   5   3     2935.36     3835.14    135.85 o 
   2   5   3    39344.34    38864.09    568.56 o 
   3   5   3    26491.34    24621.63    534.14 o 
   4   5   3     2401.80     2335.28    156.45 o 
   5   5   3    61685.27    61664.41    976.91 o 
   6   5   3       33.89      -55.86     73.23 o 
   7   5   3        2.87      104.32     81.30 o 
   8   5   3      133.55      243.79     94.73 o 
   9   5   3     7454.61     7478.78    308.96 o 
  10   5   3        2.95      158.16     67.80 o 
  11   5   3    10939.21    10694.37    305.69 o 
  12   5   3     1402.83     1419.73    179.81 o 
  13   5   3    19669.27    18684.88    526.79 o 
  14   5   3      120.19      119.19    120.19 o 
  15   5   3      144.64      349.26    168.00 o 
  16   5   3      679.71      540.67    153.95 o 
  17   5   3     3600.73     3881.10    313.11 o 
  18   5   3     1285.17     1553.89    212.26 o 
  19   5   3     5605.17     6011.71    508.51 o 
  20   5   3     5223.72     6072.14    559.64 o 
  21   5   3     2372.63     2872.23    342.20 o 
  22   5   3        0.30      140.93    212.17 o 
 -24   6   3      380.86      569.57    213.72 o 
 -23   6   3      349.31      976.83    414.90 o 
 -22   6   3       90.27      152.06    195.58 o 
 -21   6   3     4145.16     4027.63    402.81 o 
 -20   6   3        4.53      340.23    184.31 o 
 -19   6   3     1693.60     2011.93    278.88 o 
 -18   6   3        5.93      -62.46    146.30 o 
 -17   6   3     3096.85     2959.40    317.14 o 
 -16   6   3     1410.31     1382.38    167.56 o 
 -15   6   3        0.62      166.90    103.60 o 
 -14   6   3     2259.97     1934.91    183.82 o 
 -13   6   3     1500.82     1628.64    159.85 o 
 -12   6   3      150.62       69.92     96.04 o 
 -11   6   3     4628.86     4495.96    229.05 o 
 -10   6   3      819.47     1171.27    124.80 o 
  -9   6   3      513.86      655.26     95.61 o 
  -8   6   3     1708.62     1690.28    167.86 o 
  -7   6   3      373.28      282.27     84.71 o 
  -6   6   3      717.62      685.23     81.79 o 
  -5   6   3    10091.29    10837.72    404.02 o 
  -4   6   3       37.73       71.61     52.99 o 
  -3   6   3     2120.90     2878.83    137.55 o 
  -2   6   3       11.90       96.88     61.28 o 
  -1   6   3     1293.81     1467.03    104.00 o 
   0   6   3     1216.55     1692.34    108.64 o 
   1   6   3     7018.35     6951.60    185.09 o 
   2   6   3     8922.59     9569.08    267.76 o 
   3   6   3     5926.75     5589.42    252.50 o 
   4   6   3     3712.92     3839.45    204.96 o 
   5   6   3     3402.56     3783.43    192.69 o 
   6   6   3      330.40      287.72     91.65 o 
   7   6   3     1229.19     1402.96    143.64 o 
   8   6   3      510.72      480.41    114.01 o 
   9   6   3      600.31      470.43    122.05 o 
  10   6   3     3904.78     4482.00    368.54 o 
  11   6   3      172.28      -18.84    102.03 o 
  12   6   3       60.59       37.98    112.12 o 
  13   6   3       90.31      177.02    115.01 o 
  14   6   3       13.21       82.93    111.91 o 
  15   6   3      737.39      971.25    243.33 o 
  16   6   3     1677.40     1419.58    239.87 o 
  17   6   3        9.11      465.35    161.84 o 
  18   6   3      599.40      592.14    198.88 o 
  19   6   3      975.69     1340.94    249.05 o 
  20   6   3      631.86      650.86    210.89 o 
  21   6   3      346.71      761.45    221.62 o 
  22   6   3     1236.15     1584.33    271.76 o 
 -24   7   3     1177.43     1622.11    293.46 o 
 -23   7   3      133.36      -25.15    200.32 o 
 -22   7   3        1.21      388.69    198.63 o 
 -21   7   3      245.62      588.17    217.70 o 
 -20   7   3     9234.22     9520.86    606.46 o 
 -19   7   3      482.92      351.79    173.56 o 
 -18   7   3    12379.52    11593.64    807.69 o 
 -17   7   3       24.54     -179.43    143.86 o 
 -16   7   3     5020.85     4456.20    381.49 o 
 -15   7   3     1230.87     1196.55    200.46 o 
 -14   7   3     5170.36     4618.63    306.92 o 
 -13   7   3       97.15      -38.78     81.77 o 
 -12   7   3    15232.32    14872.70    381.35 o 
 -11   7   3      810.12      980.38    133.63 o 
 -10   7   3    49590.07    48881.50    800.21 o 
  -9   7   3      106.41      204.72     66.11 o 
  -8   7   3     8945.54     9245.36    239.46 o 
  -7   7   3      147.65      317.48     77.66 o 
  -6   7   3    24410.63    22962.97    419.41 o 
  -5   7   3    14596.96    14144.90    297.33 o 
  -4   7   3    15655.50    13521.09    296.96 o 
  -3   7   3    10657.61     9351.79    229.88 o 
  -2   7   3    24425.24    24425.50    430.85 o 
  -1   7   3     3385.23     3138.78    158.96 o 
   0   7   3      241.73      360.79     85.52 o 
   1   7   3     3240.11     3490.13    150.13 o 
   2   7   3    25537.42    25440.62    435.98 o 
   3   7   3    33791.39    33830.44    538.20 o 
   4   7   3    16454.56    16440.45    314.94 o 
   5   7   3    18501.28    17520.83    403.47 o 
   6   7   3     3668.67     4328.08    209.58 o 
   7   7   3     1362.40     1426.09    234.91 o 
   8   7   3      883.59     1069.35    140.18 o 
   9   7   3       40.15       54.50     97.84 o 
  10   7   3     1018.15     1124.66    181.49 o 
  11   7   3    26285.13    25412.39    606.08 o 
  12   7   3      206.39      517.40    146.96 o 
  13   7   3     1273.04     1748.98    243.79 o 
  14   7   3     2772.31     2860.96    348.88 o 
  15   7   3        1.80      116.26    196.32 o 
  16   7   3      747.50      885.00    273.07 o 
  17   7   3     2101.66     2593.38    317.55 o 
  18   7   3      216.28       24.23    156.46 o 
  19   7   3     3964.40     4508.60    596.08 o 
  20   7   3     1759.35     1640.66    282.34 o 
  21   7   3     1733.90     1872.06    328.24 o 
  22   7   3      255.68      522.17    209.47 o 
 -23   8   3     1119.08     1245.61    269.32 o 
 -22   8   3       61.22     -108.90    207.05 o 
 -21   8   3     4960.60     5001.01    453.49 o 
 -20   8   3      236.03      796.82    207.39 o 
 -19   8   3     2252.35     2756.01    325.27 o 
 -18   8   3      508.90      260.87    173.31 o 
 -17   8   3     3551.60     3037.96    327.31 o 
 -16   8   3     2488.33     2066.80    273.87 o 
 -15   8   3     1166.78     1189.25    223.10 o 
 -14   8   3    10207.88     9271.77    417.74 o 
 -13   8   3     2522.80     2704.79    275.16 o 
 -12   8   3      357.41      256.97    123.10 o 
 -11   8   3     6492.18     6795.60    339.85 o 
 -10   8   3     4125.65     4645.84    281.95 o 
  -9   8   3       44.82      172.78    129.86 o 
  -8   8   3      743.10     1010.73    153.85 o 
  -7   8   3     1548.46     1661.77    245.22 o 
  -6   8   3      262.98      354.51    110.41 o 
  -5   8   3      188.33      284.21     90.12 o 
  -4   8   3        5.89      149.96     59.38 o 
  -3   8   3      321.62      518.92     90.51 o 
  -2   8   3      652.33      851.73     91.38 o 
  -1   8   3       42.23      136.98     96.44 o 
   0   8   3     2386.60     2707.87    146.70 o 
   1   8   3     9741.67     9735.63    242.01 o 
   2   8   3     3982.64     4413.13    263.36 o 
   3   8   3     1950.00     2288.86    185.20 o 
   4   8   3     1552.05     1370.20    160.71 o 
   5   8   3       66.05      112.34     69.02 o 
   6   8   3     2131.45     2464.06    323.86 o 
   7   8   3       33.61     -112.39    122.88 o 
   8   8   3      301.25      539.81    124.33 o 
   9   8   3      490.46      511.62    106.05 o 
  10   8   3     2151.33     2130.17    250.29 o 
  11   8   3     2464.73     2465.15    272.25 o 
  12   8   3        6.55     -187.48    170.83 o 
  13   8   3      321.86      477.58    172.90 o 
  14   8   3     1683.81     1447.77    240.65 o 
  15   8   3       25.64     -189.36    146.62 o 
  16   8   3     1244.27     1419.40    248.70 o 
  17   8   3        8.80      389.57    174.43 o 
  18   8   3      666.06     1271.27    231.21 o 
  19   8   3     2813.66     3260.13    361.05 o 
  20   8   3      791.44     1051.17    235.90 o 
  21   8   3        0.01      205.01    198.19 o 
 -23   9   3      730.86      649.46    242.96 o 
 -22   9   3      108.84      295.20    285.75 o 
 -21   9   3       41.62      387.94    198.25 o 
 -20   9   3     6593.69     5652.98    470.65 o 
 -19   9   3     1144.81     1100.67    225.33 o 
 -18   9   3     9959.44    11086.81   1133.57 o 
 -17   9   3      458.76      575.68    196.07 o 
 -16   9   3      937.73      968.90    210.25 o 
 -15   9   3       85.29       78.91    149.10 o 
 -14   9   3     6291.21     5874.98    426.55 o 
 -13   9   3     1286.44     1345.49    185.44 o 
 -12   9   3     7122.41     6445.27    346.73 o 
 -11   9   3      331.51      494.64    134.79 o 
 -10   9   3    14879.05    14490.80    384.99 o 
  -9   9   3       22.13      163.43     94.70 o 
  -8   9   3      630.41      543.25    145.23 o 
  -7   9   3      459.74      682.90    124.80 o 
  -6   9   3    14925.68    15624.84    420.50 o 
  -5   9   3     2403.48     2546.26    204.47 o 
  -4   9   3    27082.42    27776.18    565.38 o 
  -3   9   3     1840.93     1422.17    114.00 o 
  -2   9   3    13198.95    13175.67    302.62 o 
  -1   9   3     4425.96     4496.92    191.73 o 
   0   9   3     1099.58     1036.68    101.42 o 
   1   9   3     9633.51    10170.44    310.77 o 
   2   9   3    23913.22    23887.09    611.97 o 
   3   9   3    16983.30    16546.20    339.76 o 
   4   9   3    11728.54    11438.78    276.56 o 
   5   9   3     5579.76     5635.20    175.59 o 
   6   9   3    11291.33    11714.99    465.09 o 
   7   9   3     2900.53     2928.75    265.48 o 
   8   9   3      215.85      164.82    124.38 o 
   9   9   3     1573.33     1700.19    232.88 o 
  10   9   3     3341.07     3227.38    299.07 o 
  11   9   3    13582.92    13050.35    575.50 o 
  12   9   3      333.10      389.91    162.59 o 
  13   9   3     2858.72     2755.95    295.13 o 
  14   9   3       81.63       -0.82    227.82 o 
  15   9   3     1777.24     1978.01    271.89 o 
  16   9   3      324.25      159.83    161.15 o 
  17   9   3     1351.37     1433.22    257.95 o 
  18   9   3      456.97      869.30    225.10 o 
  19   9   3     6811.94     7639.09    581.00 o 
  20   9   3      242.57      403.32    286.74 o 
  21   9   3     2746.80     3223.61    471.96 o 
 -22  10   3      207.26      411.33    217.98 o 
 -21  10   3     2205.94     1924.34    300.47 o 
 -20  10   3      538.27      585.62    215.62 o 
 -19  10   3     1480.59     1706.21    283.28 o 
 -18  10   3       51.28      431.01    216.35 o 
 -17  10   3      201.42      400.40    248.46 o 
 -16  10   3     1443.83     1366.05    286.55 o 
 -15  10   3      449.57      582.37    285.23 o 
 -14  10   3     2186.52     2199.98    316.98 o 
 -13  10   3     5431.10     5294.27    401.28 o 
 -12  10   3     1610.61     1812.24    202.65 o 
 -11  10   3      534.81      477.80    137.93 o 
 -10  10   3      865.11      777.71    142.22 o 
  -9  10   3      126.28      147.30     95.44 o 
  -8  10   3     3541.15     3575.93    246.07 o 
  -7  10   3      377.07      460.93    120.05 o 
  -6  10   3      367.01      407.46    114.13 o 
  -5  10   3     5457.87     5687.72    290.27 o 
  -4  10   3      247.78      145.50     92.69 o 
  -3  10   3     1694.40     1763.87    125.45 o 
  -2  10   3     6116.15     6745.52    264.54 o 
  -1  10   3       34.56      146.64     83.97 o 
   0  10   3     2586.06     3044.84    196.05 o 
   1  10   3     2163.41     2471.35    151.97 o 
   2  10   3      103.34      206.95    120.65 o 
   3  10   3        0.04       39.79     70.81 o 
   4  10   3     1338.99     1522.77    156.67 o 
   5  10   3     4683.01     4396.22    313.77 o 
   6  10   3     5674.36     5962.75    367.64 o 
   7  10   3       61.25       88.96    126.30 o 
   8  10   3      174.61       51.57    124.28 o 
   9  10   3     1274.04      939.98    255.94 o 
  10  10   3      266.45      350.17    155.67 o 
  11  10   3      708.80      588.85    236.62 o 
  12  10   3     1967.37     1694.44    293.71 o 
  13  10   3      167.93      320.02    163.37 o 
  14  10   3     2951.36     3034.46    326.89 o 
  15  10   3      910.33     1275.74    227.47 o 
  16  10   3        0.45       11.88    182.29 o 
  17  10   3      266.00       21.58    161.87 o 
  18  10   3      476.25      574.10    215.51 o 
  19  10   3     1750.25     2146.10    297.28 o 
  20  10   3     1801.17     1923.28    294.75 o 
 -21  11   3      143.34      183.67    195.50 o 
 -20  11   3     5006.54     4258.67    443.84 o 
 -19  11   3      684.27      895.65    229.50 o 
 -18  11   3     4462.76     3869.77    394.72 o 
 -17  11   3        1.51      256.91    180.68 o 
 -16  11   3      412.89      509.32    192.99 o 
 -15  11   3      296.18      381.27    186.46 o 
 -14  11   3       21.72     -176.83    145.82 o 
 -13  11   3        0.51      179.56    154.68 o 
 -12  11   3    14405.96    13489.95    612.35 o 
 -11  11   3        2.01      -79.10    128.02 o 
 -10  11   3     6711.29     6909.81    309.39 o 
  -9  11   3      464.29      353.15    115.86 o 
  -8  11   3       60.55        0.39    118.63 o 
  -7  11   3      772.31      871.86    147.37 o 
  -6  11   3     2359.13     2193.94    226.32 o 
  -5  11   3    14061.02    13475.49    674.09 o 
  -4  11   3    13011.91    12815.39    395.42 o 
  -3  11   3      645.91      728.90    116.17 o 
  -2  11   3     5034.05     5881.52    226.94 o 
  -1  11   3     9353.58     9646.32    346.65 o 
   0  11   3      229.58      429.54     88.33 o 
   1  11   3     4172.52     4805.62    200.12 o 
   2  11   3     8207.71     8836.01    320.95 o 
   3  11   3    10656.56    10768.86    493.41 o 
   4  11   3    15782.95    15302.77    512.11 o 
   5  11   3     8635.19     8656.39    466.42 o 
   6  11   3     1047.06     1182.58    200.72 o 
   7  11   3      315.83      397.04    153.38 o 
   8  11   3      535.14      323.50    150.28 o 
   9  11   3     3381.92     2867.02    285.61 o 
  10  11   3      201.10      304.57    149.96 o 
  11  11   3    10672.26    10809.16    829.88 o 
  12  11   3        2.80       66.55    140.10 o 
  13  11   3     2562.92     2911.90    320.41 o 
  14  11   3       21.70       40.19    147.38 o 
  15  11   3      317.87      339.32    180.83 o 
  16  11   3       78.71      182.40    275.52 o 
  17  11   3     2585.82     3240.22    370.72 o 
  18  11   3      336.51      906.29    228.27 o 
  19  11   3    10268.14    11070.74    851.73 o 
 -20  12   3      857.12     1216.30    248.17 o 
 -19  12   3     1965.53     2531.27    336.34 o 
 -18  12   3      704.04      772.23    285.42 o 
 -17  12   3      223.55       52.39    167.85 o 
 -16  12   3      719.28      580.69    275.13 o 
 -15  12   3     2646.37     3098.03    351.27 o 
 -14  12   3       27.92      152.65    154.03 o 
 -13  12   3     1880.46     2087.75    264.95 o 
 -12  12   3      112.68      211.80    152.78 o 
 -11  12   3      343.59      424.78    158.76 o 
 -10  12   3      307.16       92.53    129.31 o 
  -9  12   3      346.01      249.04    148.66 o 
  -8  12   3     4600.54     4540.62    294.46 o 
  -7  12   3       97.10      236.31    115.26 o 
  -6  12   3     1096.09      934.33    207.79 o 
  -5  12   3       75.11      125.24    118.29 o 
  -4  12   3     1499.12     1559.33    168.30 o 
  -3  12   3     1055.51     1123.40    143.95 o 
  -2  12   3     9986.28     9964.95    427.54 o 
  -1  12   3      220.63      505.59     82.68 o 
   0  12   3     3050.37     3018.67    209.06 o 
   1  12   3       86.73       75.54    118.97 o 
   2  12   3      268.41      310.68    104.00 o 
   3  12   3     8502.90     8538.49    488.96 o 
   4  12   3      209.21      244.00    131.36 o 
   5  12   3     6536.90     6311.58    389.01 o 
   6  12   3     5100.94     5245.89    366.12 o 
   7  12   3     2979.26     2656.31    318.38 o 
   8  12   3      279.25      516.87    160.42 o 
   9  12   3      848.81      838.31    185.31 o 
  10  12   3     2381.22     2777.88    298.18 o 
  11  12   3     6084.76     5381.18    417.79 o 
  12  12   3     7539.04     7508.40    493.63 o 
  13  12   3       39.76      166.86    152.78 o 
  14  12   3     5218.83     4635.13    408.73 o 
  15  12   3      262.30      445.95    188.85 o 
  16  12   3      203.33      391.63    199.10 o 
  17  12   3     1899.10     2164.44    303.70 o 
  18  12   3      148.52      121.59    264.51 o 
 -20  13   3     4750.22     4918.63    538.59 o 
 -19  13   3      434.89      554.13    212.07 o 
 -18  13   3     2833.57     2595.75    323.50 o 
 -17  13   3        8.79       -9.43    175.40 o 
 -16  13   3     1413.77     1509.00    266.41 o 
 -15  13   3      882.26     1192.94    233.35 o 
 -14  13   3      213.59      495.92    187.73 o 
 -13  13   3     1567.86     1916.57    274.11 o 
 -12  13   3     3294.61     3465.67    342.03 o 
 -11  13   3      609.63      476.78    171.13 o 
 -10  13   3     7078.50     7025.39    457.47 o 
  -9  13   3      642.00      642.14    177.98 o 
  -8  13   3       36.01       30.68    163.35 o 
  -7  13   3        6.73      199.30    103.01 o 
  -6  13   3      647.08      609.05    129.35 o 
  -5  13   3    11082.11    11320.49    542.10 o 
  -4  13   3     2413.03     2603.96    217.34 o 
  -3  13   3     1968.81     1959.64    205.50 o 
  -2  13   3      356.12      833.80    160.00 o 
  -1  13   3    11761.84    11009.42    462.95 o 
   0  13   3       45.61      338.22    115.66 o 
   1  13   3      215.76      312.55    126.72 o 
   2  13   3     3030.00     3197.65    272.12 o 
   3  13   3    19226.06    18439.53    583.83 o 
   4  13   3     2266.74     2169.24    285.08 o 
   5  13   3     5369.19     5471.60    375.54 o 
   6  13   3       84.46      133.33    138.40 o 
   7  13   3     4588.27     4289.02    346.91 o 
   8  13   3     1146.57      728.09    245.46 o 
   9  13   3     1288.83     1074.88    210.22 o 
  10  13   3      183.55      216.64    159.23 o 
  11  13   3     7884.45     7903.48    515.48 o 
  12  13   3      249.03      408.78    213.68 o 
  13  13   3     3581.02     3565.03    367.93 o 
  14  13   3       96.44      223.95    175.62 o 
  15  13   3       60.08      225.71    177.13 o 
  16  13   3       86.04      247.46    183.81 o 
  17  13   3     6547.66     7027.89    589.31 o 
  18  13   3     1121.19     2037.56    417.48 o 
 -19  14   3     1291.62     1093.84    507.90 o 
 -18  14   3      786.52     1013.20    240.28 o 
 -17  14   3      474.36      816.51    216.52 o 
 -16  14   3     2325.86     2846.88    338.38 o 
 -15  14   3      194.62      190.19    165.48 o 
 -14  14   3       59.96      236.45    171.70 o 
 -13  14   3     5423.97     5549.41    435.71 o 
 -12  14   3       20.14      180.73    170.62 o 
 -11  14   3     2040.88     1892.81    258.46 o 
 -10  14   3       81.98      323.54    156.48 o 
  -9  14   3      339.71       90.87    151.01 o 
  -8  14   3     4214.55     3488.23    319.27 o 
  -7  14   3     1173.92     1306.56    210.74 o 
  -6  14   3     1215.71     1196.58    164.16 o 
  -5  14   3     1218.32     1417.01    173.05 o 
  -4  14   3      337.54      669.99    159.23 o 
  -3  14   3     1734.13     1744.59    213.98 o 
  -2  14   3       55.32      148.39    125.13 o 
  -1  14   3     1830.23     2156.12    253.04 o 
   0  14   3      384.00      896.82    164.63 o 
   1  14   3        1.45      166.26    146.12 o 
   2  14   3      915.61     1104.40    219.77 o 
   3  14   3     1988.73     2041.95    281.14 o 
   4  14   3      660.74      872.12    163.22 o 
   5  14   3      929.95     1031.37    189.86 o 
   6  14   3     3192.15     3035.01    300.98 o 
   7  14   3      151.77      286.44    156.79 o 
   8  14   3     1498.99     1436.20    234.88 o 
   9  14   3        0.44       47.11    164.74 o 
  10  14   3     2230.93     2733.36    311.71 o 
  11  14   3       70.42      279.14    173.12 o 
  12  14   3      930.56      972.55    228.97 o 
  13  14   3      363.28      632.28    203.65 o 
  14  14   3     1250.15     1328.96    242.90 o 
  15  14   3      918.98      946.55    300.05 o 
  16  14   3      326.88       58.49    178.05 o 
 -17  15   3       16.80      152.36    201.26 o 
 -16  15   3      845.48     1029.73    328.58 o 
 -15  15   3     1380.42     1260.37    239.87 o 
 -14  15   3       25.82      -51.87    153.63 o 
 -13  15   3      217.41      120.49    168.44 o 
 -12  15   3     6641.38     5881.11    460.45 o 
 -11  15   3      422.08      508.96    195.14 o 
 -10  15   3     3017.55     4212.65    425.00 o 
  -9  15   3     1701.52     1674.47    230.66 o 
  -8  15   3      482.74      616.53    248.73 o 
  -7  15   3       96.70      267.29    175.62 o 
  -6  15   3      955.47     1053.40    227.66 o 
  -5  15   3     4616.50     4327.90    335.57 o 
  -4  15   3      936.40      978.63    186.90 o 
  -3  15   3     4138.96     4252.28    359.13 o 
  -2  15   3     2341.86     2307.19    251.17 o 
  -1  15   3     1376.59     1391.40    200.35 o 
   0  15   3      269.30       15.64    241.80 o 
   1  15   3     1608.76     1555.06    281.38 o 
   2  15   3      792.44      648.61    201.58 o 
   3  15   3    16460.40    15287.02    728.71 o 
   4  15   3     6734.31     6946.55    527.96 o 
   5  15   3     5546.40     5352.57    534.74 o 
   6  15   3       67.89      129.88    139.86 o 
   7  15   3      550.89      435.75    159.21 o 
   8  15   3     1788.80     1654.84    248.83 o 
   9  15   3     1536.96     1632.06    297.13 o 
  10  15   3       57.70       99.88    145.79 o 
  11  15   3    11769.26    11294.63    720.79 o 
  12  15   3      525.95      857.27    220.07 o 
  13  15   3     2502.64     2736.69    324.43 o 
  14  15   3      302.83      283.72    194.00 o 
  15  15   3       20.15      163.61    191.99 o 
 -16  16   3     2534.85     2251.91    308.92 o 
 -15  16   3        2.79     -247.46    192.62 o 
 -14  16   3        7.58     -278.50    185.67 o 
 -13  16   3     2917.94     3206.09    353.34 o 
 -12  16   3     1957.39     1951.85    269.37 o 
 -11  16   3     4647.78     4266.47    511.89 o 
 -10  16   3      405.55      869.61    273.34 o 
  -9  16   3      400.31       67.86    165.31 o 
  -8  16   3      958.11      890.17    233.93 o 
  -7  16   3      786.98      795.30    225.24 o 
  -6  16   3     1145.32     1301.01    243.84 o 
  -5  16   3     2271.45     2158.15    305.44 o 
  -4  16   3     1107.82      923.61    226.88 o 
  -3  16   3     5022.78     4460.16    354.48 o 
  -2  16   3       98.72      366.00    141.47 o 
  -1  16   3     1429.48     1089.92    285.18 o 
   0  16   3      165.76      244.22    173.14 o 
   1  16   3      227.61       37.18    165.37 o 
   2  16   3     2500.63     2415.22    547.91 o 
   3  16   3     4993.65     4540.99    438.73 o 
   4  16   3     2036.84     1768.60    291.20 o 
   5  16   3      173.52      218.45    180.49 o 
   6  16   3      525.83      741.46    224.54 o 
   7  16   3        5.70      134.05    173.05 o 
   8  16   3     3303.39     3526.99    410.68 o 
   9  16   3       29.49      304.01    206.59 o 
  10  16   3      961.75      578.82    192.70 o 
  11  16   3      493.29      340.79    186.01 o 
  12  16   3     1727.06     1848.32    516.66 o 
  13  16   3      600.87      919.64    244.29 o 
  14  16   3     1333.41     2151.08    290.48 o 
 -14  17   3      335.88      279.36    371.82 o 
 -13  17   3      344.95      432.07    224.45 o 
 -12  17   3     3749.67     3834.31    631.73 o 
 -11  17   3       49.39      405.35    199.18 o 
 -10  17   3     1614.07     1415.82    297.85 o 
  -9  17   3     1449.26     1552.96    288.01 o 
  -8  17   3     1865.35     1411.03    273.98 o 
  -7  17   3       23.74      174.24    171.74 o 
  -6  17   3      212.95      627.51    203.46 o 
  -5  17   3     3074.05     2609.48    339.19 o 
  -4  17   3     3509.76     3334.51    381.46 o 
  -3  17   3      976.49     1172.95    213.56 o 
  -2  17   3     2174.73     1881.87    278.69 o 
  -1  17   3     4163.48     3721.90    400.22 o 
   0  17   3      611.83      281.15    326.69 o 
   1  17   3      357.44      599.84    191.01 o 
   2  17   3      487.06      481.12    207.33 o 
   3  17   3     5201.78     5246.39    485.76 o 
   4  17   3     4149.87     3374.57    443.49 o 
   5  17   3     3376.30     4006.45    414.84 o 
   6  17   3       61.92      -84.90    194.13 o 
   7  17   3     1115.92     1006.48    379.73 o 
   8  17   3      346.11      246.09    196.60 o 
   9  17   3     1400.38     1095.20    302.43 o 
  10  17   3      248.98      449.97    230.53 o 
  11  17   3     5333.78     5556.06    537.73 o 
  12  17   3      158.99      132.03    211.12 o 
 -12  18   3      614.38      571.79    284.11 o 
 -11  18   3     4210.53     3856.26    450.31 o 
 -10  18   3      488.43      290.12    282.94 o 
  -9  18   3     2920.71     2373.88    354.22 o 
  -8  18   3      108.53      422.08    229.47 o 
  -7  18   3       36.08      289.97    278.04 o 
  -6  18   3      181.32      446.20    199.57 o 
  -5  18   3     2513.40     2540.58    330.11 o 
  -4  18   3      721.98      785.25    281.75 o 
  -3  18   3     6121.95     5389.69    615.63 o 
  -2  18   3       43.81       43.39    223.45 o 
  -1  18   3     1329.23      935.14    220.52 o 
   0  18   3     2318.73     1845.62    516.20 o 
   1  18   3      505.46      627.95    222.02 o 
   2  18   3     3898.01     4106.94    445.81 o 
   3  18   3      142.21       63.89    240.89 o 
   4  18   3      974.09     1054.03    241.19 o 
   5  18   3      209.74      361.90    199.09 o 
   6  18   3     1024.51      641.88    419.03 o 
   7  18   3       41.46      130.37    209.48 o 
   8  18   3     1381.75     1621.00    310.95 o 
   9  18   3       90.94      118.08    201.51 o 
  10  18   3     1034.77     1426.71    284.22 o 
 -10  19   3     1506.37     2002.35    377.80 o 
  -9  19   3      560.45      659.92    244.33 o 
  -8  19   3      995.43      873.43    248.94 o 
  -7  19   3       47.01       13.86    179.40 o 
  -6  19   3      607.08     1053.87    223.49 o 
  -5  19   3      937.29      920.46    308.59 o 
  -4  19   3     3921.10     4124.41    566.50 o 
  -3  19   3     1073.52      830.84    314.42 o 
  -2  19   3      750.23      693.83    417.02 o 
  -1  19   3      285.87      252.27    363.29 o 
   0  19   3       17.32      -43.59    181.37 o 
   1  19   3      380.76      561.69    240.52 o 
   2  19   3      422.50      617.08    433.96 o 
   3  19   3     2432.55     2473.84    349.21 o 
   4  19   3     5489.77     5848.00    647.71 o 
   5  19   3       83.98      -82.87    202.97 o 
   6  19   3      133.25      499.84    223.89 o 
   7  19   3      274.26      681.13    244.26 o 
   8  19   3       28.45      229.97    257.78 o 
  -5  20   3     3092.29     3469.16    524.65 o 
  -4  20   3      336.10      272.67    242.97 o 
  -3  20   3     3615.95     4005.44    549.01 o 
  -2  20   3       90.12      337.50    246.81 o 
  -1  20   3      791.29     1582.01    373.78 o 
   0  20   3     1315.95     1727.18    568.18 o 
   1  20   3      827.32     1127.55    298.00 o 
   2  20   3     3623.30     3556.97    681.34 o 
   3  20   3       97.70     -158.46    184.48 o 
   4  20   3      907.08      465.38    340.16 o 
 -25   0   4      916.50     1218.28    586.64 o 
 -24   0   4     9469.27     9012.38   1230.98 o 
 -23   0   4    10967.24     9887.16    695.71 o 
 -22   0   4     6815.16     6967.19    570.88 o 
 -21   0   4    13021.01    11962.13    727.87 o 
 -20   0   4      494.54      588.87    444.36 o 
 -19   0   4      484.57      570.13    289.46 o 
 -18   0   4     2403.77     2075.65    291.71 o 
 -17   0   4      529.59      648.02    212.13 o 
 -16   0   4    34899.68    32440.71   1184.98 o 
 -15   0   4      394.48      232.59    159.44 o 
 -14   0   4     1830.39     2073.22    273.82 o 
 -13   0   4     1331.54     1417.89    220.97 o 
 -12   0   4     6031.70     6564.40    428.47 o 
 -11   0   4    18130.01    17614.44    861.85 o 
 -10   0   4    35810.04    33348.99    836.71 o 
  -9   0   4      108.78      101.74    106.84 o 
  -8   0   4   235258.45   245234.08   4264.98 o 
  -7   0   4    15410.47    14452.07    437.47 o 
  -6   0   4     2973.27     2353.41    189.82 o 
  -5   0   4   141397.31   147339.58   2585.72 o 
  -4   0   4    13476.74    14416.12    382.24 o 
  -3   0   4     9887.27    10671.32    380.11 o 
  -2   0   4     5243.88     5028.72    167.74 o 
  -1   0   4       13.18       57.47     54.67 o 
   0   0   4   102193.58   116779.29   2018.07 o 
   1   0   4     7325.22     7664.23    261.43 o 
   2   0   4      202.03      243.28     75.82 o 
   3   0   4    58563.52    61936.39   1025.76 o 
   4   0   4      515.52      519.01    105.22 o 
   5   0   4     6942.88     7475.76    287.29 o 
   6   0   4     6238.81     6565.67    284.26 o 
   7   0   4     9971.24     9344.43    357.57 o 
   8   0   4     2416.78     2690.03    235.50 o 
   9   0   4    69667.01    69246.89   2523.87 o 
  10   0   4    10090.90     9311.02    423.20 o 
  11   0   4    12585.45    11500.63    479.59 o 
  12   0   4        0.61       96.57    137.75 o 
  13   0   4     5504.95     5634.98    400.44 o 
  14   0   4    26367.50    25310.13    803.56 o 
  15   0   4     7344.34     8123.63    511.00 o 
  16   0   4     2855.51     3467.64    351.57 o 
  17   0   4     1821.35     1688.70    286.43 o 
  18   0   4        0.71      228.40    484.78 o 
  19   0   4     5301.69     5534.17    618.24 o 
  20   0   4      301.79      520.06    358.38 o 
  21   0   4     7301.69     6962.12    726.89 o 
  22   0   4    13565.43    13442.50   2004.28 o 
  23   0   4     4806.86     6193.56   1548.24 o 
 -25   1   4     1390.77     1251.75    227.44 o 
 -24   1   4      144.57       38.83    155.93 o 
 -23   1   4      103.33      280.96    222.22 o 
 -22   1   4        0.15      132.61    149.86 o 
 -21   1   4      249.50       57.77    121.05 o 
 -20   1   4      577.96      635.50    153.76 o 
 -19   1   4     1661.77     1609.15    196.53 o 
 -18   1   4       16.29      113.76    112.16 o 
 -17   1   4       70.36      126.12    107.22 o 
 -16   1   4     3402.09     3197.46    283.73 o 
 -15   1   4      264.05      245.46    108.88 o 
 -14   1   4     1181.83     1511.74    168.90 o 
 -13   1   4      261.40      411.54    115.89 o 
 -12   1   4       39.09      240.50     95.36 o 
 -11   1   4      917.38      861.99    124.35 o 
 -10   1   4    15756.03    15962.36    451.86 o 
  -9   1   4      117.26      195.61     82.02 o 
  -8   1   4     1752.15     1885.49    165.50 o 
  -7   1   4      818.05      790.98    141.97 o 
  -6   1   4    10705.46    10390.85    322.24 o 
  -5   1   4    12175.11    12321.92    274.23 o 
  -4   1   4    17732.27    16812.48    276.49 o 
  -3   1   4     8006.29     8415.32    187.69 o 
  -2   1   4        0.47       15.78     43.16 o 
  -1   1   4    15234.31    15816.94    237.77 o 
   0   1   4     2742.92     2935.96    107.91 o 
   1   1   4    11818.52    11645.48    184.70 o 
   2   1   4     2313.35     2462.46    102.49 o 
   3   1   4      295.95      281.48     61.67 o 
   4   1   4      522.98      531.19     72.84 o 
   5   1   4     2207.33     2575.85    137.99 o 
   6   1   4      801.53      929.54     96.46 o 
   7   1   4        5.47      -85.57     57.05 o 
   8   1   4      527.51      728.19    101.92 o 
   9   1   4     5289.57     5635.13    235.75 o 
  10   1   4      145.41      180.52     94.04 o 
  11   1   4      225.12      373.45    106.54 o 
  12   1   4      317.74      367.76    111.35 o 
  13   1   4       75.64     -112.08     92.21 o 
  14   1   4      198.20      142.38    110.91 o 
  15   1   4      439.54      528.40    149.47 o 
  16   1   4        1.37      -40.09    114.35 o 
  17   1   4       20.98      334.83    140.95 o 
  18   1   4        1.82      156.82    149.45 o 
  19   1   4      743.32      803.57    216.49 o 
  20   1   4      211.58      169.27    183.22 o 
  21   1   4        1.32      318.64    190.48 o 
  22   1   4      112.85      580.30    217.76 o 
  23   1   4       11.43      595.69    216.76 o 
 -25   2   4       81.73      400.61    262.30 o 
 -24   2   4    12232.89    11832.96    613.12 o 
 -23   2   4     6659.11     7306.74    469.33 o 
 -22   2   4     3913.68     4451.30    314.27 o 
 -21   2   4     6006.60     5963.95    366.44 o 
 -20   2   4     2785.86     3094.84    257.44 o 
 -19   2   4      809.80      687.43    145.10 o 
 -18   2   4      100.32      108.36    112.47 o 
 -17   2   4       21.71      153.68    127.13 o 
 -16   2   4    52376.65    48113.56    981.88 o 
 -15   2   4       91.80      290.81    113.14 o 
 -14   2   4     3316.19     3430.52    232.15 o 
 -13   2   4      973.72      902.66    132.52 o 
 -12   2   4      730.74      713.42    125.73 o 
 -11   2   4     1069.49     1102.45    147.63 o 
 -10   2   4     8957.80     8415.41    275.14 o 
  -9   2   4     1537.29     1517.66    133.34 o 
  -8   2   4    74946.77    73073.44   1032.56 o 
  -7   2   4     1340.78      898.68    101.53 o 
  -6   2   4     6521.39     6187.89    194.83 o 
  -5   2   4     2534.88     2376.47    119.05 o 
  -4   2   4     4718.39     5143.20    157.61 o 
  -3   2   4     2669.83     2681.91    118.69 o 
  -2   2   4      997.93     1221.09     80.55 o 
  -1   2   4    43828.10    46671.54    691.35 o 
   0   2   4    20604.73    20370.48    283.64 o 
   1   2   4    44584.17    43863.89    546.92 o 
   2   2   4    46459.77    49661.43    676.45 o 
   3   2   4     4447.15     4472.87    142.76 o 
   4   2   4     2394.03     2368.11    115.85 o 
   5   2   4    18709.82    18333.60    340.82 o 
   6   2   4     8289.84     8584.75    247.54 o 
   7   2   4    33412.66    30578.97    523.08 o 
   8   2   4     1901.28     2146.62    148.13 o 
   9   2   4    36276.33    34862.91    607.18 o 
  10   2   4     3700.67     3469.74    201.46 o 
  11   2   4    22739.40    22180.18    477.55 o 
  12   2   4        3.70      -58.82     90.73 o 
  13   2   4     5775.72     5802.19    299.51 o 
  14   2   4    12866.58    12335.66    495.68 o 
  15   2   4    13851.59    14121.71    532.83 o 
  16   2   4     1678.01     1943.63    219.88 o 
  17   2   4     4372.86     4527.47    333.46 o 
  18   2   4      173.88      248.27    144.69 o 
  19   2   4     2095.32     2265.09    252.50 o 
  20   2   4     4150.31     3900.55    379.10 o 
  21   2   4     4481.94     5268.59    451.49 o 
  22   2   4    10101.49    10506.53    647.49 o 
  23   2   4     4327.31     4335.65    442.08 o 
 -25   3   4     1110.80     1550.49    372.39 o 
 -24   3   4        0.07      121.09    312.39 o 
 -23   3   4       52.43       79.79    176.70 o 
 -22   3   4      181.11      455.43    167.98 o 
 -21   3   4      173.89      175.52    130.23 o 
 -20   3   4     3473.00     3397.96    265.43 o 
 -19   3   4      146.61       73.84    115.17 o 
 -18   3   4       60.43       32.59    121.30 o 
 -17   3   4        9.86       13.33    108.15 o 
 -16   3   4      734.77      827.12    228.16 o 
 -15   3   4       66.26      145.99    104.48 o 
 -14   3   4       85.06      189.67    103.19 o 
 -13   3   4      180.81      158.66     91.29 o 
 -12   3   4      698.19      722.56    137.23 o 
 -11   3   4     2568.38     2704.91    186.13 o 
 -10   3   4     2934.30     2789.19    179.71 o 
  -9   3   4     2573.24     2835.00    171.70 o 
  -8   3   4      396.21      483.02     87.58 o 
  -7   3   4        3.13      -52.98     60.52 o 
  -6   3   4      443.09      327.94     71.22 o 
  -5   3   4     1167.71     1372.30     98.89 o 
  -4   3   4    11398.14    11600.04    300.33 o 
  -3   3   4     1194.06     1215.17     92.06 o 
  -2   3   4    13402.45    14107.52    262.89 o 
  -1   3   4     9254.30    10041.06    253.52 o 
   0   3   4      660.28      866.69     73.84 o 
   1   3   4      262.54      247.67     61.93 o 
   2   3   4      342.13      580.44     66.99 o 
   3   3   4     5513.59     5594.39    130.73 o 
   4   3   4     2969.12     2882.03    118.76 o 
   5   3   4     1503.95     1359.51     92.08 o 
   6   3   4     4406.01     4694.39    168.97 o 
   7   3   4      483.54      406.72     75.59 o 
   8   3   4     4052.27     4191.96    232.81 o 
   9   3   4     2111.52     2361.25    156.34 o 
  10   3   4     3120.43     3371.39    194.51 o 
  11   3   4     1113.78     1382.08    140.95 o 
  12   3   4     1402.53     1524.95    149.69 o 
  13   3   4     3028.72     3266.95    209.28 o 
  14   3   4      338.03      327.08    140.20 o 
  15   3   4      323.93      471.56    145.35 o 
  16   3   4      599.26      608.99    163.52 o 
  17   3   4       29.35      157.47    139.10 o 
  18   3   4      116.18      191.74    151.97 o 
  19   3   4       16.12       63.65    150.80 o 
  20   3   4        9.01      137.71    152.99 o 
  21   3   4      181.02      740.92    241.00 o 
  22   3   4      165.92       30.54    201.42 o 
 -25   4   4      362.93      997.44    234.46 o 
 -24   4   4    10941.28    10921.62    680.65 o 
 -23   4   4     1415.00     1314.00    259.42 o 
 -22   4   4     1831.23     1948.11    286.54 o 
 -21   4   4     1086.61     1221.73    194.56 o 
 -20   4   4     1600.90     1671.59    194.22 o 
 -19   4   4       18.62      -58.41    103.31 o 
 -18   4   4      318.21      344.92    140.04 o 
 -17   4   4      110.46      194.09    117.70 o 
 -16   4   4    31332.27    29997.70    655.41 o 
 -15   4   4        9.85       84.82     98.86 o 
 -14   4   4     5259.93     5555.33    286.07 o 
 -13   4   4     1515.88     1579.11    161.85 o 
 -12   4   4      529.19      752.41    143.24 o 
 -11   4   4       63.25      102.66     82.98 o 
 -10   4   4    18075.82    16226.35    375.08 o 
  -9   4   4     9819.12     9102.19    268.20 o 
  -8   4   4    18435.68    16027.40    348.54 o 
  -7   4   4     7954.79     7325.14    251.36 o 
  -6   4   4      949.48      881.19     92.65 o 
  -5   4   4       40.82      -59.84     52.17 o 
  -4   4   4     6428.53     6473.11    198.95 o 
  -3   4   4      171.79      243.40     65.61 o 
  -2   4   4    26937.81    26780.62    428.25 o 
  -1   4   4     7520.34     7198.32    180.94 o 
   0   4   4    17002.24    15884.19    290.79 o 
   1   4   4    58069.72    55172.34    756.77 o 
   2   4   4      368.35      263.42     60.11 o 
   3   4   4    10120.67     8966.16    327.78 o 
   4   4   4    10813.25     9961.74    268.97 o 
   5   4   4    19488.09    17903.21    398.98 o 
   6   4   4        0.99      -18.94     73.51 o 
   7   4   4    34305.32    33728.36    647.23 o 
   8   4   4     6530.73     7016.54    219.27 o 
   9   4   4    14519.20    13680.00    449.84 o 
  10   4   4        0.72       41.97     68.67 o 
  11   4   4    15833.23    14947.19    738.76 o 
  12   4   4      751.18      910.57    225.66 o 
  13   4   4     7055.50     7052.74    369.10 o 
  14   4   4     1970.79     2074.31    220.98 o 
  15   4   4    12024.55    11831.35    495.84 o 
  16   4   4     1508.57     1682.75    220.93 o 
  17   4   4     4369.25     4950.30    355.80 o 
  18   4   4       43.33      160.63    143.06 o 
  19   4   4     1629.01     1736.18    231.53 o 
  20   4   4     2563.62     2766.35    315.11 o 
  21   4   4     2187.26     2402.74    303.99 o 
  22   4   4     4157.57     4835.06    523.83 o 
 -25   5   4      768.47      680.92    338.29 o 
 -24   5   4      391.14      361.26    203.40 o 
 -23   5   4     1484.74     1869.07    302.88 o 
 -22   5   4      195.54       61.61    180.81 o 
 -21   5   4      500.29      285.50    166.37 o 
 -20   5   4     2111.24     2348.98    326.76 o 
 -19   5   4      584.52      729.96    221.48 o 
 -18   5   4      772.24      871.52    148.13 o 
 -17   5   4      315.63      230.06    116.98 o 
 -16   5   4     7777.37     8025.03    360.13 o 
 -15   5   4      855.90      805.50    138.38 o 
 -14   5   4     1016.04     1180.05    149.68 o 
 -13   5   4     2287.95     2224.38    182.81 o 
 -12   5   4      190.67      130.16     86.21 o 
 -11   5   4     2641.54     2654.32    187.06 o 
 -10   5   4     9196.51     9590.67    292.98 o 
  -9   5   4        4.29       26.98     71.13 o 
  -8   5   4      948.44      876.35     96.13 o 
  -7   5   4     1670.09     1903.34    130.30 o 
  -6   5   4       55.99       25.28     63.20 o 
  -5   5   4     1071.15     1334.69    160.51 o 
  -4   5   4      655.84      568.66     80.17 o 
  -3   5   4     1349.14     1395.06    140.46 o 
  -2   5   4    13476.26    14285.29    334.38 o 
  -1   5   4     5117.36     4772.85    165.28 o 
   0   5   4     5130.08     4831.16    158.15 o 
   1   5   4     5505.93     5889.53    208.93 o 
   2   5   4       86.20      186.97     52.54 o 
   3   5   4     1195.86     1582.98    129.36 o 
   4   5   4     1801.46     2085.53    151.99 o 
   5   5   4      417.68      478.67     99.19 o 
   6   5   4     4540.73     5065.06    278.88 o 
   7   5   4     4040.04     4541.74    240.16 o 
   8   5   4      608.11      918.39    136.68 o 
   9   5   4     1779.77     1816.19    182.47 o 
  10   5   4     2317.68     2349.83    210.66 o 
  11   5   4     1333.99     1273.47    169.54 o 
  12   5   4        0.36      180.93    119.42 o 
  13   5   4     2475.56     2490.70    230.45 o 
  14   5   4     3126.37     3204.65    264.82 o 
  15   5   4        3.02      174.71    131.03 o 
  16   5   4      869.94      926.56    177.83 o 
  17   5   4      660.51      897.28    233.62 o 
  18   5   4      312.23      267.41    163.71 o 
  19   5   4      111.08      319.36    174.80 o 
  20   5   4       65.07      111.46    172.43 o 
  21   5   4      278.29      347.18    195.41 o 
  22   5   4      277.65      431.52    325.74 o 
 -24   6   4     5030.87     5141.79    481.48 o 
 -23   6   4      335.26      309.79    210.22 o 
 -22   6   4     2292.13     2334.09    310.87 o 
 -21   6   4        1.32      -19.77    170.05 o 
 -20   6   4     1122.58     1499.09    242.49 o 
 -19   6   4       71.01      261.55    163.72 o 
 -18   6   4      291.92      242.88    125.12 o 
 -17   6   4        4.34      235.65    146.98 o 
 -16   6   4    27113.82    24719.28    578.70 o 
 -15   6   4     3745.05     3721.56    257.87 o 
 -14   6   4    13506.24    13048.19    540.93 o 
 -13   6   4     2749.57     2663.18    290.95 o 
 -12   6   4     5684.26     6023.81    508.18 o 
 -11   6   4     1051.97     1060.53    155.56 o 
 -10   6   4     3377.84     3601.73    201.49 o 
  -9   6   4     9929.27     9642.04    300.32 o 
  -8   6   4    23091.56    21485.46    542.78 o 
  -7   6   4    22338.68    21065.70    379.72 o 
  -6   6   4     8852.92     8941.93    242.16 o 
  -5   6   4     2695.06     2833.03    149.66 o 
  -4   6   4     2208.28     2505.56    139.23 o 
  -3   6   4     1078.82     1424.34    110.49 o 
  -2   6   4     5696.40     5063.75    175.33 o 
  -1   6   4    21403.73    22015.32    625.59 o 
   0   6   4    77136.14    78023.52   1053.51 o 
   1   6   4    32587.26    30098.01    488.02 o 
   2   6   4     3357.74     3538.79    195.38 o 
   3   6   4    15447.27    15286.50    462.45 o 
   4   6   4     2378.23     3248.14    188.17 o 
   5   6   4    19048.42    18970.25    431.40 o 
   6   6   4       78.38      116.28     85.16 o 
   7   6   4    19732.42    18925.61    479.86 o 
   8   6   4     8578.87     8633.07    378.71 o 
   9   6   4    14150.41    12987.45    401.23 o 
  10   6   4      453.91      464.18    126.19 o 
  11   6   4     3617.45     3415.17    251.50 o 
  12   6   4       16.37      172.24    115.84 o 
  13   6   4    10119.49    10082.72    424.75 o 
  14   6   4      794.29     1224.52    213.14 o 
  15   6   4     9421.02    10414.05    475.83 o 
  16   6   4       17.45      176.08    154.87 o 
  17   6   4     1575.23     2276.77    279.55 o 
  18   6   4        2.14      162.17    158.14 o 
  19   6   4      694.84      691.25    211.12 o 
  20   6   4      241.45      159.01    185.59 o 
  21   6   4     1110.23     1636.52    270.51 o 
  22   6   4     3585.40     3473.04    371.33 o 
 -24   7   4      516.23      659.84    317.11 o 
 -23   7   4     3224.55     3445.28    392.59 o 
 -22   7   4       45.17      260.19    195.31 o 
 -21   7   4      431.75      435.49    193.20 o 
 -20   7   4       27.75      264.40    167.58 o 
 -19   7   4     1033.84      980.28    225.17 o 
 -18   7   4      520.49      498.74    197.34 o 
 -17   7   4      409.37      343.95    185.89 o 
 -16   7   4     7306.61     6997.99    393.10 o 
 -15   7   4     4079.11     3891.57    293.79 o 
 -14   7   4     5969.57     5628.67    325.23 o 
 -13   7   4     1033.34      972.33    124.89 o 
 -12   7   4      585.76      767.75    117.78 o 
 -11   7   4      225.40      246.42     91.52 o 
 -10   7   4     6056.27     5539.17    328.34 o 
  -9   7   4       10.40       11.32     62.95 o 
  -8   7   4      317.17      473.01    123.96 o 
  -7   7   4     7723.93     7840.68    242.69 o 
  -6   7   4     1545.17     1693.35    121.81 o 
  -5   7   4       79.37       94.79     61.06 o 
  -4   7   4     3171.49     3190.66    162.29 o 
  -3   7   4     2379.53     2758.81    149.87 o 
  -2   7   4     2188.17     2306.62    140.88 o 
  -1   7   4     4000.08     4123.15    196.09 o 
   0   7   4     4037.70     4291.39    217.16 o 
   1   7   4        1.03       48.45     53.42 o 
   2   7   4     1566.76     1544.05    106.77 o 
   3   7   4      105.03      184.46     51.20 o 
   4   7   4    15446.03    15261.89    372.59 o 
   5   7   4     8935.03     8516.31    375.05 o 
   6   7   4      985.55     1090.29    135.61 o 
   7   7   4      292.93      316.07    107.59 o 
   8   7   4      863.37     1171.84    222.21 o 
   9   7   4       68.43      112.30    126.68 o 
  10   7   4       47.47       12.26    101.57 o 
  11   7   4      774.67      792.37    214.44 o 
  12   7   4     4974.33     5611.50    329.24 o 
  13   7   4     3011.47     3425.57    331.41 o 
  14   7   4     3638.51     3287.54    331.95 o 
  15   7   4      197.69       91.47    145.40 o 
  16   7   4     2563.68     3030.57    329.14 o 
  17   7   4     3862.45     3938.64    414.45 o 
  18   7   4       67.19     -164.18    147.40 o 
  19   7   4       92.95      193.12    185.17 o 
  20   7   4      335.79      606.02    206.50 o 
  21   7   4     2036.94     2422.28    307.71 o 
 -23   8   4     1006.52     1264.99    355.69 o 
 -22   8   4     2111.12     2618.31    339.71 o 
 -21   8   4        0.21      238.12    189.07 o 
 -20   8   4     1844.58     1853.28    311.38 o 
 -19   8   4      808.51      708.30    288.99 o 
 -18   8   4      809.43     1192.05    227.73 o 
 -17   8   4      313.27      337.70    264.61 o 
 -16   8   4    25588.60    23904.21    771.11 o 
 -15   8   4     1848.95     1923.16    217.63 o 
 -14   8   4     7358.52     7399.21    403.72 o 
 -13   8   4      111.16      304.18    131.73 o 
 -12   8   4     6415.28     6783.98    354.25 o 
 -11   8   4       45.27      169.27    110.22 o 
 -10   8   4      350.39      390.99     74.25 o 
  -9   8   4     1949.15     1949.00    139.65 o 
  -8   8   4    31649.37    30233.38    505.33 o 
  -7   8   4    21622.05    20220.89    411.33 o 
  -6   8   4    17607.66    17052.80    360.18 o 
  -5   8   4     8774.13     8231.37    236.85 o 
  -4   8   4      728.98      788.66     95.96 o 
  -3   8   4     8113.19     7977.09    332.09 o 
  -2   8   4      498.53      277.08     71.83 o 
  -1   8   4    34250.24    34945.88    579.03 o 
   0   8   4    16661.67    16552.77    345.55 o 
   1   8   4    10896.12    10728.54    261.69 o 
   2   8   4     3106.95     3182.92    152.41 o 
   3   8   4     2838.92     2991.77    142.51 o 
   4   8   4     2182.68     2846.85    181.57 o 
   5   8   4    27132.39    26649.34    555.46 o 
   6   8   4       57.39        4.33     92.94 o 
   7   8   4    13152.39    12497.44    377.00 o 
   8   8   4     1868.25     2392.15    196.79 o 
   9   8   4    18410.89    17673.85    471.31 o 
  10   8   4     1139.52      816.46    181.19 o 
  11   8   4       94.53       74.31    132.84 o 
  12   8   4     1162.87      818.87    198.01 o 
  13   8   4    16906.80    15845.83    633.49 o 
  14   8   4     2150.87     2387.05    290.38 o 
  15   8   4     5604.41     6084.76    449.53 o 
  16   8   4      733.49      753.95    204.54 o 
  17   8   4     2828.16     3190.31    471.62 o 
  18   8   4       10.85      156.72    169.90 o 
  19   8   4      216.09      573.86    200.80 o 
  20   8   4      841.05     1456.04    258.87 o 
  21   8   4     2407.37     2910.42    353.43 o 
 -23   9   4     3281.04     3372.67    484.17 o 
 -22   9   4      284.36      511.51    215.16 o 
 -21   9   4       48.15       78.13    180.86 o 
 -20   9   4       79.32      367.33    183.78 o 
 -19   9   4     1512.96     2025.30    290.97 o 
 -18   9   4     1277.42     1587.74    262.23 o 
 -17   9   4     2856.71     2505.46    309.26 o 
 -16   9   4     3032.35     2961.15    327.43 o 
 -15   9   4     5834.35     5183.70    411.30 o 
 -14   9   4     6858.18     6112.30    404.18 o 
 -13   9   4       53.30       87.07    123.36 o 
 -12   9   4      621.10      457.22    156.94 o 
 -11   9   4      611.91      807.94    156.92 o 
 -10   9   4     6873.68     6705.23    406.07 o 
  -9   9   4     1516.93     1567.50    162.35 o 
  -8   9   4     2053.42     2076.81    191.63 o 
  -7   9   4      118.97      213.64    143.75 o 
  -6   9   4     2855.25     2887.50    141.34 o 
  -5   9   4       15.02      173.96     65.58 o 
  -4   9   4     3383.26     3468.74    187.21 o 
  -3   9   4     1271.11     1343.29    119.56 o 
  -2   9   4     1586.85     1840.68    137.20 o 
  -1   9   4     4346.49     4611.32    199.72 o 
   0   9   4     3236.40     3498.41    175.43 o 
   1   9   4        8.54      233.64     66.76 o 
   2   9   4      107.79      210.38     87.37 o 
   3   9   4      102.56      251.81     71.81 o 
   4   9   4    11011.81    11377.87    272.72 o 
   5   9   4     3179.54     3670.32    342.13 o 
   6   9   4     2165.16     2347.49    205.03 o 
   7   9   4       91.00      188.01    132.73 o 
   8   9   4      684.07      526.30    158.96 o 
   9   9   4      665.64      688.01    168.44 o 
  10   9   4     1936.90     1845.63    242.73 o 
  11   9   4     1666.63     1880.33    249.29 o 
  12   9   4     1359.02     1389.20    219.95 o 
  13   9   4     6293.66     6724.93    458.95 o 
  14   9   4     2312.23     2395.78    299.56 o 
  15   9   4      506.91      547.10    263.65 o 
  16   9   4     6288.33     6785.39    494.46 o 
  17   9   4     1679.78     1408.33    251.20 o 
  18   9   4     3301.35     3253.50    358.15 o 
  19   9   4      435.53      810.75    217.19 o 
  20   9   4      147.60      479.32    203.95 o 
 -22  10   4     2566.11     2734.96    356.96 o 
 -21  10   4     1512.61     1493.45    272.23 o 
 -20  10   4     1676.63     1982.95    409.85 o 
 -19  10   4      700.68      887.88    216.28 o 
 -18  10   4      599.98      710.20    192.50 o 
 -17  10   4       67.64      102.24    162.10 o 
 -16  10   4    17705.77    15705.00    716.63 o 
 -15  10   4      921.17      669.51    183.84 o 
 -14  10   4     9803.29     9519.01    539.77 o 
 -13  10   4      117.46       69.68    113.11 o 
 -12  10   4     4570.68     4046.42    311.38 o 
 -11  10   4      163.88       47.22    197.33 o 
 -10  10   4     2228.81     2448.75    199.07 o 
  -9  10   4     3458.28     3792.36    239.02 o 
  -8  10   4    21717.43    21164.58    666.67 o 
  -7  10   4    17624.27    16289.48    870.70 o 
  -6  10   4     9727.73     9956.14    416.80 o 
  -5  10   4     4215.98     4106.00    166.03 o 
  -4  10   4      421.33      669.51    127.13 o 
  -3  10   4     3401.90     3977.71    197.70 o 
  -2  10   4     8696.93     8655.02    270.56 o 
  -1  10   4    18855.66    17920.05    385.69 o 
   0  10   4    11403.12    11318.86    336.81 o 
   1  10   4    17443.60    16471.29    364.30 o 
   2  10   4     1580.65     1858.28    133.72 o 
   3  10   4     1829.24     1944.30    125.41 o 
   4  10   4     4037.42     4086.23    451.46 o 
   5  10   4    10007.75    10745.79    534.56 o 
   6  10   4      597.02      570.84    164.05 o 
   7  10   4     9695.81     9730.18    469.06 o 
   8  10   4       21.70      -58.10    122.55 o 
   9  10   4     4055.04     3973.27    332.88 o 
  10  10   4     2847.10     2364.63    275.03 o 
  11  10   4       43.04      272.13    164.82 o 
  12  10   4       24.66      294.05    161.07 o 
  13  10   4    13508.07    12918.38    626.87 o 
  14  10   4      426.97      915.56    202.11 o 
  15  10   4     4421.42     4689.20    411.84 o 
  16  10   4     2002.82     2330.22    357.71 o 
  17  10   4     3057.60     3508.92    373.06 o 
  18  10   4      190.86      741.24    212.75 o 
  19  10   4        5.80       -8.66    262.89 o 
 -21  11   4      672.64      376.82    220.45 o 
 -20  11   4       26.33      441.73    198.42 o 
 -19  11   4     1654.37     1925.41    285.97 o 
 -18  11   4      481.58      593.62    206.41 o 
 -17  11   4     3316.44     3185.27    354.17 o 
 -16  11   4      663.71      879.49    210.09 o 
 -15  11   4     1702.58     1799.99    268.36 o 
 -14  11   4     3411.80     3429.30    338.65 o 
 -13  11   4      637.55     1176.87    324.83 o 
 -12  11   4      769.18      483.96    172.07 o 
 -11  11   4        0.64      138.19    106.73 o 
 -10  11   4      348.74      183.27    109.35 o 
  -9  11   4     5883.05     6439.69    403.99 o 
  -8  11   4      293.40      291.24    108.20 o 
  -7  11   4      995.97     1269.48    165.68 o 
  -6  11   4       13.45      193.57    104.91 o 
  -5  11   4       10.37      103.24     97.00 o 
  -4  11   4    14117.55    14047.43    473.60 o 
  -3  11   4      713.38      819.41    126.52 o 
  -2  11   4     1876.38     1896.57    148.79 o 
  -1  11   4      932.30     1141.10    156.13 o 
   0  11   4     1480.64     1876.85    144.87 o 
   1  11   4     2889.17     3080.09    174.51 o 
   2  11   4       68.75       71.97     97.65 o 
   3  11   4     1320.97     1403.25    198.77 o 
   4  11   4    21900.50    21910.93    633.45 o 
   5  11   4     5141.29     4276.51    326.58 o 
   6  11   4      531.11      432.41    186.24 o 
   7  11   4        0.44      -94.28    122.41 o 
   8  11   4     4556.65     4659.75    363.01 o 
   9  11   4    13792.30    13480.58    734.85 o 
  10  11   4     2047.52     1885.22    250.36 o 
  11  11   4      178.86      226.09    171.72 o 
  12  11   4      300.47      212.68    173.87 o 
  13  11   4     6155.58     5974.38    526.50 o 
  14  11   4      343.23      866.64    235.07 o 
  15  11   4     1285.27     1819.17    271.63 o 
  16  11   4     4788.59     5124.68    446.91 o 
  17  11   4      187.72      719.04    205.40 o 
  18  11   4     3005.48     3673.97    490.24 o 
  19  11   4        0.29      326.97    195.50 o 
 -21  12   4       66.00      692.36    235.44 o 
 -20  12   4     1300.24     1711.31    326.96 o 
 -19  12   4       47.88      427.87    204.28 o 
 -18  12   4      269.27      228.70    203.34 o 
 -17  12   4      356.52      556.84    189.27 o 
 -16  12   4     9163.25     9379.68    597.30 o 
 -15  12   4      145.69       54.00    169.20 o 
 -14  12   4     3827.71     3982.24    375.77 o 
 -13  12   4        0.21      250.81    142.96 o 
 -12  12   4     5825.15     6111.14    437.64 o 
 -11  12   4      369.37      536.37    240.50 o 
 -10  12   4     6207.61     5998.21    329.52 o 
  -9  12   4      149.03      189.81    139.88 o 
  -8  12   4     2761.22     2749.16    236.87 o 
  -7  12   4    12261.38    12097.38    444.34 o 
  -6  12   4     2087.82     2081.33    200.62 o 
  -5  12   4      368.66      394.26    114.79 o 
  -4  12   4     2506.79     2416.75    211.03 o 
  -3  12   4      277.88      467.43    159.23 o 
  -2  12   4     5255.88     5024.69    295.80 o 
  -1  12   4     3758.48     4350.28    362.41 o 
   0  12   4     9445.83    10339.24    418.21 o 
   1  12   4    18533.91    18453.50    478.92 o 
   2  12   4      111.42      321.36    135.41 o 
   3  12   4     2258.54     2228.63    241.82 o 
   4  12   4      688.89      814.94    174.39 o 
   5  12   4      865.63      877.36    185.41 o 
   6  12   4      293.64      347.77    150.61 o 
   7  12   4     3786.84     3943.07    381.94 o 
   8  12   4      361.59      325.31    147.64 o 
   9  12   4     3389.38     3380.95    367.43 o 
  10  12   4        1.68       14.77    142.61 o 
  11  12   4      121.11      125.52    157.24 o 
  12  12   4      355.47      422.63    180.42 o 
  13  12   4     2812.18     2724.59    434.34 o 
  14  12   4     2011.88     1876.79    329.79 o 
  15  12   4     3892.14     3988.22    391.09 o 
  16  12   4     2404.45     2196.41    309.73 o 
  17  12   4     3223.69     3458.83    387.32 o 
  18  12   4      580.06      515.19    253.38 o 
 -20  13   4        0.37      588.50    233.54 o 
 -19  13   4      197.82      347.18    204.38 o 
 -18  13   4      730.06     1350.38    265.67 o 
 -17  13   4     1081.28     1030.81    227.72 o 
 -16  13   4        0.30      -26.40    148.35 o 
 -15  13   4     1629.22     1222.87    236.37 o 
 -14  13   4       30.62      136.32    169.85 o 
 -13  13   4       18.08     -142.90    144.93 o 
 -12  13   4      113.81      322.31    156.65 o 
 -11  13   4      115.75      281.30    152.84 o 
 -10  13   4      437.75      423.34    167.15 o 
  -9  13   4     1451.48     1882.03    199.34 o 
  -8  13   4      197.91      126.68    174.34 o 
  -7  13   4      160.54      346.63    121.98 o 
  -6  13   4       44.73      -34.04    103.20 o 
  -5  13   4     2171.27     2479.59    215.67 o 
  -4  13   4     4012.78     3975.41    268.65 o 
  -3  13   4        1.72      183.48     96.82 o 
  -2  13   4     1390.84     1555.64    199.14 o 
  -1  13   4      691.53      709.12    147.19 o 
   0  13   4     3000.88     2982.43    256.83 o 
   1  13   4     1077.66     1339.03    182.78 o 
   2  13   4      902.41      909.24    163.57 o 
   3  13   4      607.18      560.03    161.76 o 
   4  13   4     1097.57     1314.76    239.19 o 
   5  13   4     1270.28     1493.07    209.27 o 
   6  13   4     2372.60     2061.98    243.89 o 
   7  13   4        8.65      -47.66    136.65 o 
   8  13   4     6004.94     5426.61    401.69 o 
   9  13   4     1781.57     2295.15    276.44 o 
  10  13   4      372.96      311.63    155.97 o 
  11  13   4      185.60      173.99    153.34 o 
  12  13   4        2.12      222.89    168.22 o 
  13  13   4     4175.06     4359.49    400.49 o 
  14  13   4     2124.93     2366.80    303.97 o 
  15  13   4      103.19      192.21    181.91 o 
  16  13   4     2656.44     2630.94    457.33 o 
  17  13   4      453.28      778.93    290.52 o 
 -19  14   4       24.12       24.25    241.52 o 
 -18  14   4      416.32      519.08    211.59 o 
 -17  14   4      610.30      950.31    229.68 o 
 -16  14   4     2342.88     2093.01    296.87 o 
 -15  14   4        0.19      439.15    181.29 o 
 -14  14   4     6308.67     6358.31    543.45 o 
 -13  14   4       44.89      123.47    165.42 o 
 -12  14   4      161.24      245.70    185.47 o 
 -11  14   4      236.29      340.56    242.99 o 
 -10  14   4     1683.51     1991.38    247.42 o 
  -9  14   4     1322.89     1271.36    218.67 o 
  -8  14   4      154.16      397.55    174.58 o 
  -7  14   4     2303.64     2354.99    218.39 o 
  -6  14   4     1461.54     1564.78    188.12 o 
  -5  14   4      226.47      151.12     99.75 o 
  -4  14   4      260.57      215.64    136.68 o 
  -3  14   4     1219.87     1207.28    188.72 o 
  -2  14   4     7640.89     6897.09    409.54 o 
  -1  14   4     4575.07     4855.14    415.42 o 
   0  14   4      922.79     1421.63    243.14 o 
   1  14   4    19802.98    19219.54    733.10 o 
   2  14   4     2366.90     3195.74    345.22 o 
   3  14   4     2377.18     2270.82    302.38 o 
   4  14   4     3037.94     3708.72    320.42 o 
   5  14   4     3008.27     3537.98    311.99 o 
   6  14   4        0.37       46.99    138.91 o 
   7  14   4     3805.70     2935.73    334.81 o 
   8  14   4      152.37      -69.43    147.74 o 
   9  14   4     4461.60     4714.25    393.84 o 
  10  14   4     1878.06     1033.15    242.86 o 
  11  14   4       23.92       58.88    155.09 o 
  12  14   4        5.48      289.18    162.84 o 
  13  14   4     2064.25     2033.68    280.62 o 
  14  14   4      614.33      728.68    250.28 o 
  15  14   4     8498.62     8223.76    561.77 o 
  16  14   4     2034.83     2698.72    404.43 o 
 -17  15   4      601.32      527.34    207.76 o 
 -16  15   4      326.44      565.51    213.88 o 
 -15  15   4     3153.10     3659.02    381.50 o 
 -14  15   4      336.99      564.35    196.39 o 
 -13  15   4     1491.25     1953.90    260.39 o 
 -12  15   4      369.16      743.10    205.14 o 
 -11  15   4      440.06      530.62    193.65 o 
 -10  15   4     2649.51     2718.36    430.43 o 
  -9  15   4     1250.59     1141.70    197.35 o 
  -8  15   4      170.38       39.56    126.90 o 
  -7  15   4     1630.29     1148.96    248.64 o 
  -6  15   4     2030.16     2049.04    248.40 o 
  -5  15   4     1648.60     1716.49    405.67 o 
  -4  15   4      506.26      590.26    161.48 o 
  -3  15   4       59.27       63.90    127.14 o 
  -2  15   4     2345.51     2414.98    253.75 o 
  -1  15   4     1331.78      992.57    357.85 o 
   0  15   4     2378.63     2157.65    302.63 o 
   1  15   4     2295.60     2624.06    324.90 o 
   2  15   4       39.45      -88.54    147.47 o 
   3  15   4       14.35      -38.66    148.51 o 
   4  15   4       24.84      226.64    165.41 o 
   5  15   4       11.74      196.01    281.33 o 
   6  15   4     7183.19     6650.26    442.85 o 
   7  15   4      171.70      633.03    174.03 o 
   8  15   4     1405.90     1396.90    282.78 o 
   9  15   4       77.29      228.78    160.51 o 
  10  15   4       10.96     -171.17    254.26 o 
  11  15   4      405.82       97.52    171.55 o 
  12  15   4        0.15      -39.48    183.78 o 
  13  15   4      453.22      318.76    267.21 o 
  14  15   4     1367.83     1023.78    283.59 o 
  15  15   4        0.89       71.27    203.72 o 
 -16  16   4     2205.78     1948.28    321.11 o 
 -15  16   4      583.91      586.16    225.53 o 
 -14  16   4     3660.51     3390.10    365.09 o 
 -13  16   4       34.46      164.51    177.89 o 
 -12  16   4       33.71      218.75    167.32 o 
 -11  16   4       83.03       74.03    161.12 o 
 -10  16   4     1697.82     1312.00    286.03 o 
  -9  16   4      726.69      424.63    356.48 o 
  -8  16   4     3192.89     2943.49    409.65 o 
  -7  16   4     1849.02     2513.62    337.05 o 
  -6  16   4     3082.29     3334.05    375.99 o 
  -5  16   4     1122.41      781.74    211.96 o 
  -4  16   4        0.94      295.37    143.94 o 
  -3  16   4     1142.59     1180.34    193.61 o 
  -2  16   4     2854.44     2480.02    316.63 o 
  -1  16   4      988.40     1370.35    252.12 o 
   0  16   4     2028.34     1918.86    284.93 o 
   1  16   4     5839.89     5542.09    475.52 o 
   2  16   4      514.98      602.23    189.59 o 
   3  16   4     1608.70     1675.03    276.44 o 
   4  16   4       71.01      209.99    238.92 o 
   5  16   4     1334.06     1611.80    457.43 o 
   6  16   4     1851.62     1736.65    302.57 o 
   7  16   4     1517.34     1532.28    323.53 o 
   8  16   4      255.75      382.77    201.54 o 
   9  16   4     2859.27     3022.41    315.92 o 
  10  16   4      150.52      243.68    167.17 o 
  11  16   4      371.77      380.59    233.09 o 
  12  16   4       90.46      493.38    241.18 o 
  13  16   4      614.34      635.42    236.84 o 
 -14  17   4        5.14      316.35    357.05 o 
 -13  17   4     2334.50     1875.17    332.25 o 
 -12  17   4      167.71      749.80    240.34 o 
 -11  17   4       12.49       47.23    189.89 o 
 -10  17   4     3317.16     3517.98    426.31 o 
  -9  17   4     1376.73      923.26    254.41 o 
  -8  17   4     1644.13     2220.69    322.62 o 
  -7  17   4     2104.25     2481.90    339.46 o 
  -6  17   4      128.40      507.19    200.43 o 
  -5  17   4     9938.04     9200.81    631.11 o 
  -4  17   4       15.44      -98.87    124.55 o 
  -3  17   4      356.37      283.87    203.36 o 
  -2  17   4     3678.83     3342.18    380.92 o 
  -1  17   4      394.59      468.96    185.29 o 
   0  17   4     3168.36     3173.19    522.01 o 
   1  17   4      174.94      232.59    183.69 o 
   2  17   4      256.93      480.62    281.10 o 
   3  17   4     3865.81     3851.94    411.67 o 
   4  17   4      602.04      659.12    354.12 o 
   5  17   4       17.62      -95.72    229.53 o 
   6  17   4     5021.42     5284.23    499.71 o 
   7  17   4       19.51       22.62    177.81 o 
   8  17   4     3368.65     3474.98    417.91 o 
   9  17   4      299.89      368.73    296.46 o 
  10  17   4      939.25     1537.83    290.18 o 
  11  17   4      918.06      594.60    326.95 o 
  12  17   4      135.76      453.02    290.46 o 
 -12  18   4      278.21      740.57    257.26 o 
 -11  18   4       11.03      474.85    223.59 o 
 -10  18   4      236.32      271.79    212.78 o 
  -9  18   4      449.94      633.51    223.17 o 
  -8  18   4     2509.37     2305.67    342.09 o 
  -7  18   4     2195.72     2080.42    462.72 o 
  -6  18   4     6054.82     5502.01    490.26 o 
  -5  18   4      964.11     1221.99    328.80 o 
  -4  18   4        0.17      103.33    230.13 o 
  -3  18   4      848.65      690.91    255.36 o 
  -2  18   4     2531.43     2394.73    333.29 o 
  -1  18   4     3426.81     3728.21    630.56 o 
   0  18   4      511.17      223.81    250.00 o 
   1  18   4     4530.85     4234.81    863.09 o 
   2  18   4     2648.98     2379.42    343.37 o 
   3  18   4       48.18      577.19    207.16 o 
   4  18   4        5.22      285.52    188.23 o 
   5  18   4      445.39      425.48    219.89 o 
   6  18   4     1111.28     1903.11    327.78 o 
   7  18   4     1841.98     1661.50    308.14 o 
   8  18   4        1.20      340.22    216.72 o 
   9  18   4     2263.07     2740.51    496.08 o 
  10  18   4       41.74      930.30    552.76 o 
 -10  19   4      663.11      233.16    343.90 o 
  -9  19   4     1081.33     1261.13    286.78 o 
  -8  19   4     1724.05     1256.05    248.01 o 
  -7  19   4     4028.60     4344.51    574.52 o 
  -6  19   4      373.43      286.26    272.01 o 
  -5  19   4     3141.57     2384.56    439.70 o 
  -4  19   4       26.10      -62.64    229.78 o 
  -3  19   4       11.02      388.71    248.75 o 
  -2  19   4     2927.76     2405.31    431.89 o 
  -1  19   4      115.90      211.83    185.76 o 
   0  19   4     3184.61     3224.29    392.48 o 
   1  19   4      566.99      498.34    214.03 o 
   2  19   4        0.45      307.03    203.10 o 
   3  19   4     1560.40     1085.91    260.97 o 
   4  19   4      197.79      141.79    203.39 o 
   5  19   4       19.94      313.26    289.05 o 
   6  19   4     2540.05     2965.75    381.99 o 
   7  19   4      871.60      588.05    341.33 o 
  -5  20   4      245.13      771.40    371.93 o 
  -4  20   4       50.48      688.63    281.16 o 
  -3  20   4      661.81      774.88    283.17 o 
  -2  20   4     2110.53     2336.06    430.77 o 
  -1  20   4     2159.56     2320.99    549.72 o 
   0  20   4      608.62      583.71    313.59 o 
   1  20   4     1793.90     2443.60    333.62 o 
   2  20   4     1051.63      669.27    225.86 o 
 -25   1   5     1777.87     1626.17    321.83 o 
 -24   1   5     2404.21     2638.75    256.22 o 
 -23   1   5      828.73     1144.38    221.41 o 
 -22   1   5      573.37      324.44    141.66 o 
 -21   1   5        0.45      132.81    117.56 o 
 -20   1   5     7522.16     7576.22    399.30 o 
 -19   1   5      103.46      -47.05    103.68 o 
 -18   1   5     3045.08     2952.36    299.24 o 
 -17   1   5      553.34      485.21    162.54 o 
 -16   1   5     1358.35     1256.75    170.78 o 
 -15   1   5     5515.64     5384.78    299.48 o 
 -14   1   5    20053.46    17384.62    445.60 o 
 -13   1   5     1842.78     1808.35    178.57 o 
 -12   1   5     9080.62     8483.79    316.79 o 
 -11   1   5    19716.53    19409.44    432.46 o 
 -10   1   5    55517.55    51849.93    821.95 o 
  -9   1   5     3482.62     2673.67    171.09 o 
  -8   1   5        2.37       32.25     67.18 o 
  -7   1   5    26879.92    27276.79    475.98 o 
  -6   1   5     4022.41     3431.42    160.39 o 
  -5   1   5    15595.44    15036.18    392.51 o 
  -4   1   5     1904.75     2358.01    113.49 o 
  -3   1   5    17723.13    17066.63    285.01 o 
  -2   1   5      383.67      448.40     62.31 o 
  -1   1   5     4819.01     5124.49    152.48 o 
   0   1   5      345.49      446.17     87.40 o 
   1   1   5     1238.55     1289.19     82.89 o 
   2   1   5      245.10      182.62     54.31 o 
   3   1   5    30305.72    29377.72    458.83 o 
   4   1   5     1507.31     1806.48    112.55 o 
   5   1   5    49518.09    47795.27    706.53 o 
   6   1   5     5170.50     5538.31    199.35 o 
   7   1   5     4234.43     4373.46    214.68 o 
   8   1   5        3.07       63.89     69.14 o 
   9   1   5     5400.16     5863.48    246.45 o 
  10   1   5     1748.56     2026.11    164.98 o 
  11   1   5    18191.71    17822.27    429.35 o 
  12   1   5    18246.90    17213.11    430.08 o 
  13   1   5    16605.01    15510.13    537.95 o 
  14   1   5       66.42      112.55    118.90 o 
  15   1   5      937.68     1093.33    169.78 o 
  16   1   5     1967.97     2387.78    236.08 o 
  17   1   5      356.38      498.24    143.32 o 
  18   1   5     3611.62     3694.72    360.82 o 
  19   1   5     6326.08     7065.30    498.29 o 
  20   1   5    11248.90    12105.67    660.16 o 
  21   1   5     7869.65     8774.00   1088.79 o 
  22   1   5      288.44     1043.57    240.49 o 
 -25   2   5        6.24      208.46    200.64 o 
 -24   2   5      621.61      696.66    193.91 o 
 -23   2   5      192.16      271.76    185.95 o 
 -22   2   5       65.30      122.77    136.37 o 
 -21   2   5      123.45      331.21    123.45 o 
 -20   2   5      291.75      172.14    123.87 o 
 -19   2   5      119.99      130.47    137.04 o 
 -18   2   5     2764.68     2928.40    239.45 o 
 -17   2   5      295.53      289.25    122.78 o 
 -16   2   5     1957.84     1809.62    189.08 o 
 -15   2   5      387.21      316.52    112.80 o 
 -14   2   5      731.30      612.48    127.11 o 
 -13   2   5    12105.54    11175.77    349.75 o 
 -12   2   5     9567.67    10060.97    335.91 o 
 -11   2   5     1410.62     2096.88    168.81 o 
 -10   2   5     2689.29     2884.19    186.22 o 
  -9   2   5      456.59      791.31    110.01 o 
  -8   2   5    19000.44    19093.32    389.02 o 
  -7   2   5     8042.01     8129.94    228.60 o 
  -6   2   5     1146.88      997.76    105.14 o 
  -5   2   5        7.97       33.76     54.91 o 
  -4   2   5     9848.06     9685.17    207.77 o 
  -3   2   5      243.29      162.59    111.89 o 
  -2   2   5     5354.12     5435.38    149.68 o 
  -1   2   5    11650.25    11409.88    263.58 o 
   0   2   5    25801.99    26945.38    472.50 o 
   1   2   5    33228.22    34358.52    618.44 o 
   2   2   5     7394.01     7722.88    272.87 o 
   3   2   5    13801.78    14557.88    279.83 o 
   4   2   5     1174.63     1605.72    107.40 o 
   5   2   5        5.29       94.34     58.02 o 
   6   2   5     3823.86     3706.53    167.29 o 
   7   2   5      103.73      146.76     69.43 o 
   8   2   5        0.44      -23.49     67.91 o 
   9   2   5     4047.05     4887.02    226.23 o 
  10   2   5      120.68      110.27    125.04 o 
  11   2   5     1643.72     1759.45    182.36 o 
  12   2   5       24.40       49.06    113.23 o 
  13   2   5      287.74      371.23    107.82 o 
  14   2   5      704.76      986.37    169.16 o 
  15   2   5       89.42      327.71    133.96 o 
  16   2   5       46.94      242.59    137.65 o 
  17   2   5      556.29      575.62    152.22 o 
  18   2   5      374.42      388.35    149.25 o 
  19   2   5       27.25      382.31    176.88 o 
  20   2   5      383.93      193.42    189.51 o 
  21   2   5       35.76      -93.59    165.20 o 
  22   2   5      572.93      739.71    216.59 o 
 -25   3   5      236.52      236.76    207.49 o 
 -24   3   5      470.07      407.14    310.23 o 
 -23   3   5      136.14      236.17    154.83 o 
 -22   3   5      988.98     1393.48    181.11 o 
 -21   3   5        0.66      368.50    132.67 o 
 -20   3   5     7361.53     7417.42    393.95 o 
 -19   3   5        0.26      157.65    114.86 o 
 -18   3   5    22337.58    20037.12    847.38 o 
 -17   3   5     2914.75     2482.77    222.39 o 
 -16   3   5      429.88      379.10    125.40 o 
 -15   3   5      492.27      448.20    126.05 o 
 -14   3   5    15587.61    14259.96    535.15 o 
 -13   3   5     1774.56     1802.25    175.28 o 
 -12   3   5    29451.87    27380.17    554.22 o 
 -11   3   5    14097.68    13301.33    349.60 o 
 -10   3   5    26124.93    24840.06    494.39 o 
  -9   3   5        8.77      281.68     85.63 o 
  -8   3   5     1278.78     1500.94    128.99 o 
  -7   3   5      235.06       80.68     69.64 o 
  -6   3   5       89.03      -16.67     58.18 o 
  -5   3   5    14439.50    14662.02    337.01 o 
  -4   3   5     8556.47     7706.99    200.14 o 
  -3   3   5    25591.49    24471.25    718.78 o 
  -2   3   5     2236.38     2559.51    118.47 o 
  -1   3   5    30648.94    31455.85    474.56 o 
   0   3   5     1338.98     1045.69     77.51 o 
   1   3   5    46044.89    48287.02    674.53 o 
   2   3   5     3630.26     3297.93    133.86 o 
   3   3   5    58424.27    56192.74    708.39 o 
   4   3   5    20445.44    21291.18    374.95 o 
   5   3   5    69529.26    70588.98    976.22 o 
   6   3   5     1672.27     2109.18    124.97 o 
   7   3   5    13816.06    14064.40    312.69 o 
   8   3   5     1311.56     1293.48    117.54 o 
   9   3   5      185.77      233.64     91.79 o 
  10   3   5     3015.36     3306.24    193.82 o 
  11   3   5    19950.22    19312.52    438.48 o 
  12   3   5     8500.85     9376.39    322.56 o 
  13   3   5    23397.16    22264.23    617.39 o 
  14   3   5      209.27      320.37    129.98 o 
  15   3   5      230.77      296.12    136.60 o 
  16   3   5     4238.88     4195.91    420.63 o 
  17   3   5      839.34      853.82    180.75 o 
  18   3   5    13853.45    13225.92    576.71 o 
  19   3   5     4190.35     4290.41    339.68 o 
  20   3   5     8498.66     9182.16    577.17 o 
  21   3   5     1874.55     1744.99    268.59 o 
  22   3   5      137.76      460.82    248.69 o 
 -25   4   5       47.05      495.78    222.11 o 
 -24   4   5       22.68     -148.76    164.98 o 
 -23   4   5      612.14      218.92    195.22 o 
 -22   4   5     1588.24     1481.67    276.31 o 
 -21   4   5     1078.61     1232.52    167.37 o 
 -20   4   5      619.20      542.29    144.49 o 
 -19   4   5        3.39      164.77    114.09 o 
 -18   4   5      205.58      396.31    144.39 o 
 -17   4   5     1138.36      955.66    152.96 o 
 -16   4   5     2423.66     2499.31    217.00 o 
 -15   4   5      621.86      724.94    132.15 o 
 -14   4   5     2244.25     2222.30    190.37 o 
 -13   4   5     1398.60     1174.64    155.78 o 
 -12   4   5       35.50       -2.72     90.95 o 
 -11   4   5      505.47      700.40    117.00 o 
 -10   4   5     2661.58     2893.89    189.00 o 
  -9   4   5     6009.76     6570.40    252.91 o 
  -8   4   5     1751.92     1932.34    164.56 o 
  -7   4   5        0.81      -38.87     57.87 o 
  -6   4   5      745.11      722.84     85.53 o 
  -5   4   5     1643.59     1769.57    123.63 o 
  -4   4   5     7825.58     7322.43    201.18 o 
  -3   4   5      988.80      980.56     93.04 o 
  -2   4   5     4661.39     4790.18    163.04 o 
  -1   4   5    60442.13    65322.09    888.19 o 
   0   4   5     3564.91     4191.55    147.68 o 
   1   4   5    35421.76    38231.02    569.77 o 
   2   4   5      135.65      218.38     59.33 o 
   3   4   5      607.97      620.22     70.50 o 
   4   4   5     5917.01     6088.24    305.90 o 
   5   4   5      929.57      921.37    119.47 o 
   6   4   5     4203.97     4189.92    223.19 o 
   7   4   5     6552.67     6831.25    286.84 o 
   8   4   5     3135.08     3167.72    148.34 o 
   9   4   5     4124.24     3739.21    171.36 o 
  10   4   5     6039.59     5849.77    224.14 o 
  11   4   5     5149.08     4635.23    389.55 o 
  12   4   5      230.27      389.36    133.77 o 
  13   4   5      183.11      169.90    114.96 o 
  14   4   5       25.67      124.59    127.21 o 
  15   4   5      306.80      250.97    177.63 o 
  16   4   5      547.05      550.06    152.32 o 
  17   4   5      301.62      532.53    174.63 o 
  18   4   5     2952.03     3173.77    296.37 o 
  19   4   5       30.67      118.81    146.80 o 
  20   4   5      128.30      454.37    177.03 o 
  21   4   5      167.85      162.75    326.91 o 
  22   4   5      876.61     1159.81    424.87 o 
 -25   5   5       62.11      239.96    217.10 o 
 -24   5   5      182.21      329.63    193.43 o 
 -23   5   5        7.77      139.28    223.17 o 
 -22   5   5     1820.41     2307.11    314.48 o 
 -21   5   5       15.71      183.25    154.13 o 
 -20   5   5     5138.94     4881.96    351.86 o 
 -19   5   5       63.55      101.18    106.96 o 
 -18   5   5    17470.81    15964.26    499.46 o 
 -17   5   5     5014.54     4572.96    285.53 o 
 -16   5   5     1143.92     1258.52    160.22 o 
 -15   5   5     2917.34     3173.01    272.57 o 
 -14   5   5     5086.85     4906.40    271.60 o 
 -13   5   5     2047.41     2236.61    295.22 o 
 -12   5   5    12707.83    11977.94    495.23 o 
 -11   5   5    19261.65    17703.42    417.93 o 
 -10   5   5     8966.10     9051.02    293.79 o 
  -9   5   5    10208.03     9938.31    287.62 o 
  -8   5   5       77.19      140.02     68.82 o 
  -7   5   5       24.69       92.54     62.59 o 
  -6   5   5     1094.76      998.26    105.46 o 
  -5   5   5    27335.87    26927.56    470.21 o 
  -4   5   5     1171.08     1026.65    113.68 o 
  -3   5   5    29752.62    27908.32    471.87 o 
  -2   5   5    13553.01    14037.36    329.82 o 
  -1   5   5    49696.09    51110.41    737.39 o 
   0   5   5        3.39      186.09     59.99 o 
   1   5   5    22220.59    24417.32    414.02 o 
   2   5   5     6266.16     6058.85    187.95 o 
   3   5   5    47199.68    45132.33    865.26 o 
   4   5   5    11007.11    10677.49    297.96 o 
   5   5   5    56832.88    58235.09   1300.08 o 
   6   5   5     1577.46     2223.71    189.77 o 
   7   5   5     2974.38     3389.99    219.86 o 
   8   5   5      354.08      429.02    120.02 o 
   9   5   5     2802.21     2903.95    225.05 o 
  10   5   5       33.32       83.44    106.00 o 
  11   5   5    22871.92    22001.52    642.05 o 
  12   5   5     5599.64     5446.06    326.92 o 
  13   5   5     9711.71    10382.97    445.64 o 
  14   5   5      401.94      293.80    189.18 o 
  15   5   5      969.07      878.59    173.53 o 
  16   5   5     2660.97     2851.30    309.63 o 
  17   5   5     1465.98     1974.83    231.95 o 
  18   5   5     5955.49     6336.94    509.00 o 
  19   5   5     2031.33     2623.56    357.71 o 
  20   5   5     3309.14     4266.75    511.75 o 
  21   5   5     1002.07     1406.82    240.14 o 
 -24   6   5        9.87      384.77    238.34 o 
 -23   6   5      687.02      593.68    222.29 o 
 -22   6   5      140.67      386.54    199.07 o 
 -21   6   5     1132.30     1063.47    230.45 o 
 -20   6   5      574.13      743.16    197.26 o 
 -19   6   5      214.26      321.40    129.35 o 
 -18   6   5       87.62      273.39    194.44 o 
 -17   6   5     3025.10     3322.07    356.90 o 
 -16   6   5       59.81      185.06    112.69 o 
 -15   6   5       61.80     -134.52     89.68 o 
 -14   6   5     5075.88     5138.03    345.81 o 
 -13   6   5      885.05      841.15    159.10 o 
 -12   6   5      749.89      654.64    122.24 o 
 -11   6   5      439.94      486.80    108.95 o 
 -10   6   5     1763.42     1805.88    237.65 o 
  -9   6   5     9714.65     9924.11    265.01 o 
  -8   6   5      111.70       52.79     63.26 o 
  -7   6   5        0.80       74.89     60.25 o 
  -6   6   5      216.31      296.19     72.46 o 
  -5   6   5     1562.60     1986.47    135.42 o 
  -4   6   5      868.76      787.69     95.47 o 
  -3   6   5        3.65       51.93     59.15 o 
  -2   6   5    31326.69    32862.11    717.79 o 
  -1   6   5        0.66       36.70     57.64 o 
   0   6   5     1552.48     2033.80    126.17 o 
   1   6   5     3832.97     4797.59    173.68 o 
   2   6   5       58.88       66.45     50.13 o 
   3   6   5     4470.26     4833.42    212.60 o 
   4   6   5     2776.79     2848.56    184.68 o 
   5   6   5       86.83      188.37     89.76 o 
   6   6   5     1934.28     2130.63    189.03 o 
   7   6   5     2650.54     2673.09    203.26 o 
   8   6   5     1995.66     1919.33    183.38 o 
   9   6   5       42.83       34.35    103.29 o 
  10   6   5       37.48      181.31    108.35 o 
  11   6   5     3255.27     3731.41    269.23 o 
  12   6   5     6299.93     5816.88    431.96 o 
  13   6   5      505.05      633.84    219.59 o 
  14   6   5      492.59      565.98    209.75 o 
  15   6   5      437.22      568.94    145.84 o 
  16   6   5     1704.67     1912.09    266.13 o 
  17   6   5      544.99      627.55    179.06 o 
  18   6   5      354.79      522.34    179.85 o 
  19   6   5      252.50      412.36    179.31 o 
  20   6   5      843.97      576.51    192.70 o 
  21   6   5      679.31      481.98    383.14 o 
 -24   7   5      244.10      358.75    239.15 o 
 -23   7   5       85.37       70.27    182.23 o 
 -22   7   5      548.42       67.31    255.33 o 
 -21   7   5      202.34      270.33    180.77 o 
 -20   7   5     8907.20     8795.01    576.69 o 
 -19   7   5       40.68      136.04    151.20 o 
 -18   7   5     9127.47     9193.69    562.07 o 
 -17   7   5     3719.13     3704.14    551.40 o 
 -16   7   5     1295.01     1447.66    206.40 o 
 -15   7   5      363.26      588.67    154.44 o 
 -14   7   5      327.61      425.28    115.39 o 
 -13   7   5     2290.94     2264.35    243.28 o 
 -12   7   5     3355.62     3508.91    234.63 o 
 -11   7   5     6934.69     6677.54    269.12 o 
 -10   7   5     6913.19     6765.66    258.71 o 
  -9   7   5     7853.47     7793.98    292.97 o 
  -8   7   5      303.31      377.73     82.34 o 
  -7   7   5      763.95     1056.87    114.85 o 
  -6   7   5     8987.58     8579.49    253.50 o 
  -5   7   5    35713.40    34328.27    581.78 o 
  -4   7   5     2809.96     2794.02    184.10 o 
  -3   7   5    57658.84    56715.48    913.65 o 
  -2   7   5     5933.17     6364.70    215.12 o 
  -1   7   5     6719.09     6362.96    210.55 o 
   0   7   5     7150.78     7897.75    222.87 o 
   1   7   5     3023.88     3455.16    152.97 o 
   2   7   5     2057.20     1995.20    183.86 o 
   3   7   5    33087.30    32761.78    577.39 o 
   4   7   5     1066.37     1297.87    141.89 o 
   5   7   5    42171.26    40467.89    751.95 o 
   6   7   5      272.56      412.36    114.46 o 
   7   7   5      496.38      498.18    120.61 o 
   8   7   5        9.82       56.29    105.92 o 
   9   7   5     5265.81     5767.32    305.00 o 
  10   7   5      646.18      602.98    175.28 o 
  11   7   5    26840.34    25792.93    677.32 o 
  12   7   5     1395.22     1382.80    179.24 o 
  13   7   5     3628.33     3976.72    344.18 o 
  14   7   5      115.39      307.65    163.51 o 
  15   7   5       15.69       24.13    146.54 o 
  16   7   5     2930.57     2973.96    321.15 o 
  17   7   5      824.51     1212.43    235.30 o 
  18   7   5     1113.45     1454.62    259.41 o 
  19   7   5     3086.74     3161.35    356.43 o 
  20   7   5     3062.46     3626.03    369.03 o 
  21   7   5     1295.61     1095.02    309.85 o 
 -23   8   5     1272.30      620.25    249.66 o 
 -22   8   5      499.34      245.72    230.03 o 
 -21   8   5      349.90      536.39    265.99 o 
 -20   8   5      145.87      141.34    208.87 o 
 -19   8   5      333.98      481.04    185.45 o 
 -18   8   5      295.98      250.29    155.80 o 
 -17   8   5     1429.74     1446.34    236.31 o 
 -16   8   5      197.99      430.54    145.23 o 
 -15   8   5        8.24       67.74    117.92 o 
 -14   8   5     7268.53     7055.19    383.89 o 
 -13   8   5     1866.91     1514.04    195.46 o 
 -12   8   5      119.93       63.84    114.58 o 
 -11   8   5     1423.03     1486.15    149.87 o 
 -10   8   5      231.89      323.78     80.99 o 
  -9   8   5     1842.54     2070.01    150.44 o 
  -8   8   5     5470.73     5520.97    339.30 o 
  -7   8   5     3166.12     3567.30    187.29 o 
  -6   8   5      279.24      320.05     83.52 o 
  -5   8   5     1694.34     2212.72    150.37 o 
  -4   8   5     5421.58     5650.81    224.82 o 
  -3   8   5       66.88       -3.11     62.83 o 
  -2   8   5    19482.94    19056.43    390.62 o 
  -1   8   5     2677.88     2891.79    162.70 o 
   0   8   5      324.64      197.71     68.69 o 
   1   8   5     4185.00     4596.56    187.31 o 
   2   8   5     4676.39     4668.86    181.56 o 
   3   8   5       11.16       27.47     50.04 o 
   4   8   5      284.64      180.31     92.37 o 
   5   8   5     3096.67     3611.24    229.24 o 
   6   8   5     2844.35     2971.05    213.45 o 
   7   8   5     8810.27     8761.85    357.78 o 
   8   8   5      242.23      486.43    163.82 o 
   9   8   5       13.28      158.85    100.10 o 
  10   8   5       55.18      132.77    141.94 o 
  11   8   5     1850.42     2162.82    423.47 o 
  12   8   5     6994.55     6653.17    456.65 o 
  13   8   5      210.04      172.92    148.94 o 
  14   8   5     2805.49     2967.85    342.38 o 
  15   8   5        2.05      -24.31    150.80 o 
  16   8   5      160.46      439.65    181.15 o 
  17   8   5      682.50      900.71    267.45 o 
  18   8   5      927.79     1581.40    272.60 o 
  19   8   5      763.49     1105.11    225.46 o 
  20   8   5      358.09      305.76    385.75 o 
 -23   9   5       21.68      576.50    251.47 o 
 -22   9   5      924.52     1311.06    257.24 o 
 -21   9   5      593.66      608.25    230.98 o 
 -20   9   5     6479.63     6376.22    741.42 o 
 -19   9   5       41.98      206.08    186.07 o 
 -18   9   5     9809.90     9754.11    597.01 o 
 -17   9   5     1651.44     1435.49    248.01 o 
 -16   9   5      499.70      392.91    230.85 o 
 -15   9   5      377.83      507.45    202.80 o 
 -14   9   5      238.53      113.36    137.77 o 
 -13   9   5     5373.42     5380.18    341.11 o 
 -12   9   5      320.92      382.79    163.41 o 
 -11   9   5     3634.72     4144.80    250.31 o 
 -10   9   5     5072.21     5100.44    383.68 o 
  -9   9   5     4789.56     4440.74    275.43 o 
  -8   9   5      670.42      770.34     92.23 o 
  -7   9   5        3.18      227.24     78.01 o 
  -6   9   5    18765.97    17571.50    395.26 o 
  -5   9   5    27056.01    25733.63    492.81 o 
  -4   9   5     1675.07     1556.15    137.17 o 
  -3   9   5    33176.69    31340.47    561.84 o 
  -2   9   5     8176.51     8705.18    265.06 o 
  -1   9   5     5709.17     6320.82    228.06 o 
   0   9   5     3951.15     4443.94    239.02 o 
   1   9   5     2476.58     2977.16    166.48 o 
   2   9   5      841.14     1173.50    106.80 o 
   3   9   5    17563.91    18162.45    388.08 o 
   4   9   5      194.16      165.13     91.86 o 
   5   9   5    14682.13    14399.14    435.48 o 
   6   9   5      105.90      285.17    140.89 o 
   7   9   5       42.36       74.05    125.54 o 
   8   9   5     1897.38     2016.74    237.34 o 
   9   9   5    10986.60    10686.19    507.10 o 
  10   9   5        1.87      -10.89    127.80 o 
  11   9   5    17821.83    17678.64   1028.25 o 
  12   9   5     1422.14     1465.95    295.46 o 
  13   9   5     3150.22     3442.07    372.40 o 
  14   9   5      354.99      536.40    189.57 o 
  15   9   5      329.16      297.62    171.72 o 
  16   9   5      296.34      673.65    212.65 o 
  17   9   5     3256.84     3074.76    589.24 o 
  18   9   5        2.63      126.34    177.28 o 
  19   9   5     4684.62     4466.96    500.31 o 
  20   9   5     2766.53     3083.13    408.75 o 
 -22  10   5       26.68      114.91    184.77 o 
 -21  10   5     1477.48     2142.62    316.35 o 
 -20  10   5       55.58      337.83    196.56 o 
 -19  10   5     2880.68     2530.40    319.02 o 
 -18  10   5        8.33      189.43    182.53 o 
 -17  10   5     1713.07     1664.84    268.22 o 
 -16  10   5     4142.38     3464.01    458.67 o 
 -15  10   5       82.87       85.70    161.32 o 
 -14  10   5      190.77      280.88    128.66 o 
 -13  10   5       64.32       38.44    122.75 o 
 -12  10   5      104.70      179.96    130.73 o 
 -11  10   5     5596.27     6315.29    367.49 o 
 -10  10   5     1643.76     1397.57    166.51 o 
  -9  10   5        9.97      -14.05    104.07 o 
  -8  10   5     1375.25     1592.42    240.53 o 
  -7  10   5     1848.69     1802.28    189.23 o 
  -6  10   5      119.23      157.75    105.66 o 
  -5  10   5      773.58     1055.13    110.53 o 
  -4  10   5     4475.78     5045.27    256.69 o 
  -3  10   5      119.75      346.01     86.25 o 
  -2  10   5     4610.56     5331.74    239.73 o 
  -1  10   5      142.84      180.40    103.05 o 
   0  10   5        8.74      185.41     74.52 o 
   1  10   5      927.61     1003.25    110.28 o 
   2  10   5     3554.12     3668.65    183.86 o 
   3  10   5     1648.27     1909.14    221.60 o 
   4  10   5      501.18      384.42    147.04 o 
   5  10   5      330.43      390.32    148.36 o 
   6  10   5    10382.65    10225.82    548.16 o 
   7  10   5      570.60      716.11    171.72 o 
   8  10   5      505.93      199.59    138.82 o 
   9  10   5     1816.48     2209.78    254.67 o 
  10  10   5      300.43      332.16    151.47 o 
  11  10   5    15649.43    14292.84    722.31 o 
  12  10   5     4054.55     4035.03    376.66 o 
  13  10   5     1135.66     1060.52    206.56 o 
  14  10   5     3599.19     3682.06    433.18 o 
  15  10   5       76.88      159.86    165.72 o 
  16  10   5      519.96      306.95    209.95 o 
  17  10   5     1084.87     1207.84    502.98 o 
  18  10   5      198.33      287.52    262.37 o 
  19  10   5     2528.81     2475.34    386.95 o 
 -22  11   5      607.90     1029.42    274.53 o 
 -21  11   5       20.25      554.32    209.78 o 
 -20  11   5     4187.10     4598.48    498.46 o 
 -19  11   5       86.41      139.02    236.72 o 
 -18  11   5    13610.57    12131.51    685.45 o 
 -17  11   5       93.55      366.16    172.43 o 
 -16  11   5       13.31       57.05    153.00 o 
 -15  11   5        3.16        7.43    186.56 o 
 -14  11   5      141.48      271.11    183.58 o 
 -13  11   5     5566.39     5357.44    421.49 o 
 -12  11   5     8986.96     8822.78    564.15 o 
 -11  11   5      133.30      235.66    118.46 o 
 -10  11   5     2484.86     2480.39    209.70 o 
  -9  11   5     1655.73     1501.81    186.25 o 
  -8  11   5      313.98      404.31    124.89 o 
  -7  11   5      212.49      195.76    121.93 o 
  -6  11   5     9601.75     9591.94    725.15 o 
  -5  11   5    25294.24    25353.27    597.46 o 
  -4  11   5     4808.76     5442.05    295.35 o 
  -3  11   5     3471.38     3818.06    218.78 o 
  -2  11   5      116.69      205.55     83.35 o 
  -1  11   5     4883.41     5395.07    277.52 o 
   0  11   5       60.86      109.38     77.02 o 
   1  11   5      460.14      592.11     89.86 o 
   2  11   5      713.18      764.97    160.83 o 
   3  11   5     3536.61     3925.17    302.73 o 
   4  11   5      177.51      446.30    152.54 o 
   5  11   5     2443.17     2625.32    272.41 o 
   6  11   5      337.90      164.76    173.64 o 
   7  11   5     1025.86     1091.37    202.26 o 
   8  11   5        0.08      -26.93    142.42 o 
   9  11   5     4279.62     3841.22    330.95 o 
  10  11   5      566.49      685.26    182.48 o 
  11  11   5     7991.50     8177.38    716.03 o 
  12  11   5     2254.59     2439.71    285.41 o 
  13  11   5     2337.06     3019.20    452.28 o 
  14  11   5     1802.96     1947.25    389.13 o 
  15  11   5       30.55      -73.94    156.87 o 
  16  11   5       39.32      127.97    160.20 o 
  17  11   5     1146.92     1523.25    587.01 o 
  18  11   5     1053.10     1057.10    429.04 o 
 -21  12   5      537.38      773.35    241.54 o 
 -20  12   5       12.22      378.84    207.98 o 
 -19  12   5     1506.86     1227.41    248.37 o 
 -18  12   5       74.22      237.43    182.68 o 
 -17  12   5      758.06      708.81    271.86 o 
 -16  12   5      979.77     1242.24    237.60 o 
 -15  12   5        5.38      109.66    160.82 o 
 -14  12   5      711.64      611.64    190.25 o 
 -13  12   5      257.61      248.84    160.76 o 
 -12  12   5      953.08      973.08    206.00 o 
 -11  12   5     1760.19     1777.58    184.52 o 
 -10  12   5     2241.90     2305.56    262.69 o 
  -9  12   5     3388.11     3600.91    278.10 o 
  -8  12   5      101.48      220.02    122.86 o 
  -7  12   5      280.00      282.83    123.43 o 
  -6  12   5      440.59      410.41    118.50 o 
  -5  12   5      861.40      863.00    165.14 o 
  -4  12   5     6838.05     7032.49    343.18 o 
  -3  12   5       95.00      109.33     96.34 o 
  -2  12   5     5509.36     6305.14    529.85 o 
  -1  12   5     1272.86     1305.65    125.94 o 
   0  12   5     2170.71     2142.19    190.75 o 
   1  12   5     1737.16     1960.60    221.95 o 
   2  12   5     1391.53     1620.92    211.54 o 
   3  12   5      923.80      927.80    182.71 o 
   4  12   5      917.16     1179.14    202.84 o 
   5  12   5       43.90      176.22    138.89 o 
   6  12   5     5157.90     4769.20    359.26 o 
   7  12   5      255.55      260.46    153.22 o 
   8  12   5        9.26      170.11    141.80 o 
   9  12   5      525.97      648.24    169.62 o 
  10  12   5     1236.57     1030.03    213.43 o 
  11  12   5     8227.91     8130.37    504.90 o 
  12  12   5      815.75      871.87    203.31 o 
  13  12   5      356.18      458.71    370.77 o 
  14  12   5     5442.47     5532.71    471.07 o 
  15  12   5      273.16       61.24    288.21 o 
  16  12   5      295.03      267.42    250.07 o 
  17  12   5       22.55     -256.94    220.03 o 
 -20  13   5     5436.56     4306.04    427.49 o 
 -19  13   5      327.42      731.62    224.53 o 
 -18  13   5     8123.81     7706.28    571.07 o 
 -17  13   5      301.76      714.76    226.10 o 
 -16  13   5     5458.95     4605.12    428.68 o 
 -15  13   5       62.17      306.83    183.93 o 
 -14  13   5     2206.41     2323.34    293.41 o 
 -13  13   5     1061.37      966.57    229.84 o 
 -12  13   5     9319.32     8718.87    527.15 o 
 -11  13   5     1465.63     1450.39    234.97 o 
 -10  13   5     1641.80     1873.47    182.72 o 
  -9  13   5      242.58      221.02    192.62 o 
  -8  13   5      981.87     1011.74    175.42 o 
  -7  13   5     6322.16     6421.40    355.86 o 
  -6  13   5     7061.81     7703.72    380.98 o 
  -5  13   5     5649.40     5647.15    321.08 o 
  -4  13   5     1053.40     1297.23    175.62 o 
  -3  13   5    10030.52    10388.00    393.22 o 
  -2  13   5     2525.11     2638.24    264.71 o 
  -1  13   5     1173.43     1540.06    192.39 o 
   0  13   5      351.69      681.40    197.83 o 
   1  13   5     1795.11     1754.08    272.69 o 
   2  13   5     1726.05     1691.64    224.71 o 
   3  13   5    10208.71    10393.24    514.07 o 
   4  13   5      559.34      610.50    163.14 o 
   5  13   5     2843.36     2797.94    274.40 o 
   6  13   5       40.56      215.06    135.90 o 
   7  13   5     1112.95     1007.02    199.47 o 
   8  13   5     2541.43     2548.12    285.60 o 
   9  13   5      622.10      630.46    193.03 o 
  10  13   5      478.73      693.52    190.86 o 
  11  13   5     5351.01     5513.54    447.56 o 
  12  13   5     2979.08     2821.18    306.25 o 
  13  13   5     1123.28     1552.13    254.97 o 
  14  13   5     3960.76     4023.02    461.30 o 
  15  13   5      106.61       73.37    240.02 o 
  16  13   5       61.88      177.77    318.33 o 
 -19  14   5     1876.05     2122.77    316.10 o 
 -18  14   5       93.27      493.84    213.69 o 
 -17  14   5      640.15      919.47    245.27 o 
 -16  14   5      913.23     1351.30    248.46 o 
 -15  14   5        8.55      425.08    190.56 o 
 -14  14   5      197.04      260.09    284.13 o 
 -13  14   5     1452.06     1695.18    298.03 o 
 -12  14   5      527.74      739.68    228.07 o 
 -11  14   5     1640.59     1457.02    233.39 o 
 -10  14   5      141.34       66.26    157.30 o 
  -9  14   5     2689.70     2386.26    405.18 o 
  -8  14   5     3137.94     3307.24    267.99 o 
  -7  14   5      191.99      236.42    118.95 o 
  -6  14   5      284.14      211.49    114.49 o 
  -5  14   5      206.68      448.19    158.62 o 
  -4  14   5     3702.25     3686.44    309.41 o 
  -3  14   5      400.97      488.02    148.27 o 
  -2  14   5     2263.09     2443.98    335.12 o 
  -1  14   5      675.66      485.92    176.50 o 
   0  14   5     2284.02     2455.30    311.74 o 
   1  14   5      136.94      278.09    160.93 o 
   2  14   5     2541.63     2896.13    340.83 o 
   3  14   5       15.16      149.06    136.79 o 
   4  14   5     8632.75     8226.94    463.73 o 
   5  14   5      105.32      271.43    139.21 o 
   6  14   5     4507.92     4238.73    349.51 o 
   7  14   5     1027.66      978.74    419.97 o 
   8  14   5      153.78      235.93    165.49 o 
   9  14   5      497.39      312.03    161.26 o 
  10  14   5      374.13      541.40    240.23 o 
  11  14   5     1676.16     1868.68    264.14 o 
  12  14   5     2240.78     2601.41    429.68 o 
  13  14   5       97.25      417.79    232.67 o 
  14  14   5     1209.49     1229.85    282.42 o 
  15  14   5      171.35     -138.27    204.04 o 
 -17  15   5      373.74      371.82    206.53 o 
 -16  15   5     1771.94     1636.25    337.60 o 
 -15  15   5       22.47      144.81    188.54 o 
 -14  15   5     1537.05     1619.19    266.96 o 
 -13  15   5     2786.23     2762.49    324.34 o 
 -12  15   5    10266.93     9272.72    563.12 o 
 -11  15   5     1402.59     1342.52    327.03 o 
 -10  15   5     2082.51     1587.91    273.97 o 
  -9  15   5      521.47     1069.25    263.37 o 
  -8  15   5      105.86      448.27    163.92 o 
  -7  15   5     1192.20      940.17    176.45 o 
  -6  15   5     3227.98     3048.25    455.24 o 
  -5  15   5     5288.68     5092.48    379.96 o 
  -4  15   5     7142.16     7260.36    558.03 o 
  -3  15   5     5538.13     5666.13    399.99 o 
  -2  15   5      191.43      269.38    160.06 o 
  -1  15   5     1045.63     1129.71    230.97 o 
   0  15   5     1630.25     1519.95    248.05 o 
   1  15   5      430.92      265.33    184.75 o 
   2  15   5      327.67      551.09    197.90 o 
   3  15   5     3921.41     4231.21    411.56 o 
   4  15   5     3610.17     3639.84    391.76 o 
   5  15   5       62.82       59.82    189.31 o 
   6  15   5     2412.63     2598.37    300.22 o 
   7  15   5      211.92      260.68    185.89 o 
   8  15   5      148.88      318.76    159.62 o 
   9  15   5     3060.74     2859.77    484.98 o 
  10  15   5       77.82      244.12    154.48 o 
  11  15   5     2925.96     3025.89    393.51 o 
  12  15   5     1356.34     1685.16    451.60 o 
  13  15   5      369.42      324.13    374.05 o 
  14  15   5     4356.07     3920.93    461.95 o 
 -16  16   5      237.34      185.76    186.27 o 
 -15  16   5       49.51      273.81    182.01 o 
 -14  16   5      129.26      736.90    250.08 o 
 -13  16   5     1371.26     1050.05    310.37 o 
 -12  16   5     2371.26     2551.91    454.17 o 
 -11  16   5     3226.07     3088.56    308.03 o 
 -10  16   5      282.53      793.83    222.26 o 
  -9  16   5      106.63      345.19    205.02 o 
  -8  16   5      721.45      448.35    208.97 o 
  -7  16   5     3404.70     2965.41    403.25 o 
  -6  16   5      169.78       60.53    130.97 o 
  -5  16   5      247.73      735.47    180.49 o 
  -4  16   5     1442.36     1293.00    199.79 o 
  -3  16   5     1378.12     1488.32    251.08 o 
  -2  16   5     2004.13     2648.33    438.64 o 
  -1  16   5      189.38      158.45    192.86 o 
   0  16   5     1369.52     1197.33    244.51 o 
   1  16   5      155.25      112.89    169.45 o 
   2  16   5     6700.84     5909.15   1081.79 o 
   3  16   5      324.85      486.94    181.29 o 
   4  16   5     5666.96     5328.33    692.24 o 
   5  16   5       27.36       48.21    170.49 o 
   6  16   5     1683.02     1568.75    286.01 o 
   7  16   5      177.81      254.03    262.74 o 
   8  16   5      385.39      526.62    205.22 o 
   9  16   5     1200.67     1101.34    229.48 o 
  10  16   5     1413.25     1585.06    292.52 o 
  11  16   5        6.53      164.67    220.79 o 
  12  16   5     1228.21      995.19    270.25 o 
  13  16   5       46.02      368.77    236.33 o 
 -14  17   5      580.18      825.52    257.18 o 
 -13  17   5     2551.03     2209.50    347.29 o 
 -12  17   5     3699.97     3340.94    417.69 o 
 -11  17   5     1186.85     1395.99    307.49 o 
 -10  17   5     1246.70     1222.58    275.75 o 
  -9  17   5      501.62      430.24    224.60 o 
  -8  17   5      119.02      395.50    199.37 o 
  -7  17   5       43.72      421.67    194.77 o 
  -6  17   5     3017.05     3495.88    455.65 o 
  -5  17   5     5184.78     6021.85    492.91 o 
  -4  17   5     2999.67     2595.94    330.82 o 
  -3  17   5     1592.38     2054.48    299.92 o 
  -2  17   5        2.16      337.50    175.41 o 
  -1  17   5      344.19      420.69    189.45 o 
   0  17   5      524.45      826.96    219.08 o 
   1  17   5      130.90       69.41    218.23 o 
   2  17   5      756.71      737.80    229.72 o 
   3  17   5     3256.96     2997.45    360.73 o 
   4  17   5     2032.58     2739.97    371.74 o 
   5  17   5      140.55      472.45    212.55 o 
   6  17   5     1776.77     1122.95    254.79 o 
   7  17   5       86.84       51.16    249.14 o 
   8  17   5       25.09      -31.81    257.11 o 
   9  17   5     2712.93     3450.75    538.98 o 
  10  17   5       75.55     -290.52    228.65 o 
  11  17   5     1662.01     2178.08    537.58 o 
 -12  18   5     1345.50     1476.70    300.79 o 
 -11  18   5     1299.72     1460.24    374.10 o 
 -10  18   5     2782.35     3270.66    413.86 o 
  -9  18   5     1313.83     1849.64    315.58 o 
  -8  18   5       91.46       58.67    200.84 o 
  -7  18   5       86.61      -64.67    179.35 o 
  -6  18   5        2.28     -161.31    281.29 o 
  -5  18   5       85.49      423.54    250.91 o 
  -4  18   5     2833.60     3245.86    480.20 o 
  -3  18   5     1186.41     1038.70    240.94 o 
  -2  18   5      891.49     1163.46    255.53 o 
  -1  18   5      138.56      -62.33    194.83 o 
   0  18   5     1034.67      974.41    231.98 o 
   1  18   5      900.24      884.13    237.52 o 
   2  18   5     3538.75     3504.25    401.80 o 
   3  18   5      245.38      215.30    183.40 o 
   4  18   5     3924.21     3186.89    378.66 o 
   5  18   5      308.76      242.31    398.96 o 
   6  18   5     2628.21     2847.14    483.97 o 
   7  18   5       28.74      208.96    281.67 o 
   8  18   5        0.18      181.80    351.84 o 
   9  18   5       77.36      -39.95    270.91 o 
  -9  19   5      572.42      875.26    276.30 o 
  -8  19   5      179.46      339.98    284.80 o 
  -7  19   5       16.02       60.20    241.96 o 
  -6  19   5     1681.47     1464.30    380.12 o 
  -5  19   5     3929.06     2793.76    464.32 o 
  -4  19   5     2341.34     2235.39    419.72 o 
  -3  19   5     1053.59      866.52    305.56 o 
  -2  19   5        2.22      423.07    180.87 o 
  -1  19   5      255.54      115.23    188.13 o 
   0  19   5       28.06       45.67    186.31 o 
   1  19   5     1338.23     1468.65    253.42 o 
   2  19   5      258.31      200.69    187.42 o 
   3  19   5     1059.53     1065.66    327.44 o 
   4  19   5     1841.29     1827.52    405.81 o 
   5  19   5      520.05      862.98    401.84 o 
   6  19   5      611.52      418.65    286.80 o 
  -3  20   5      859.93      521.81   1142.90 o 
  -2  20   5      957.74      954.82    300.43 o 
  -1  20   5      885.45      474.66    268.35 o 
   0  20   5      726.63      971.87    330.62 o 
 -26   0   6       74.40      305.26    831.48 o 
 -25   0   6      227.59      609.85    232.45 o 
 -24   0   6     3134.42     4122.44    457.33 o 
 -23   0   6        0.67      426.98    297.64 o 
 -22   0   6     2653.82     3136.27    385.22 o 
 -21   0   6     3201.34     3262.21    396.76 o 
 -20   0   6     2424.28     1803.21    293.23 o 
 -19   0   6      159.50      299.17    183.55 o 
 -18   0   6       95.53      125.15    167.73 o 
 -17   0   6     5628.05     5037.12    437.69 o 
 -16   0   6    10718.59     9943.37    772.84 o 
 -15   0   6     9668.16     9620.34    537.47 o 
 -14   0   6     3415.83     2854.13    316.87 o 
 -13   0   6    24089.10    23416.12    824.24 o 
 -12   0   6     2457.36     2318.50    269.91 o 
 -11   0   6     8060.40     7605.00    417.83 o 
 -10   0   6     4040.62     3497.89    291.53 o 
  -9   0   6     9617.39     9312.33    383.04 o 
  -8   0   6    71575.40    71322.05   1449.63 o 
  -7   0   6    63426.29    59257.18   1223.48 o 
  -6   0   6    15657.36    16522.52    473.84 o 
  -5   0   6     2873.42     2945.29    207.22 o 
  -4   0   6       95.32      205.96    117.05 o 
  -3   0   6    85020.23    85424.88   1361.06 o 
  -2   0   6     4614.13     4320.98    175.25 o 
  -1   0   6    19477.55    18761.16    447.63 o 
   0   0   6      275.37      411.18     77.56 o 
   1   0   6    12584.02    11100.36    315.50 o 
   2   0   6      107.99      193.92     79.22 o 
   3   0   6    46542.72    44748.36    922.83 o 
   4   0   6    11374.63    11095.87    357.34 o 
   5   0   6    27047.27    26251.17    647.11 o 
   6   0   6      657.64     1046.71    149.68 o 
   7   0   6    29295.38    28576.90    729.50 o 
   8   0   6     5357.76     5220.04    323.28 o 
   9   0   6     2642.31     2702.49    526.36 o 
  10   0   6     1518.76     1112.96    188.39 o 
  11   0   6     1501.68     1963.87    245.96 o 
  12   0   6     1644.03     2079.81    425.90 o 
  13   0   6     3302.54     3518.27    424.03 o 
  14   0   6    11707.25    12750.10    634.76 o 
  15   0   6     6765.48     7216.22    716.53 o 
  16   0   6     6556.34     7171.35    666.31 o 
  17   0   6      334.89      164.36    233.06 o 
  18   0   6     2917.52     3695.55    507.20 o 
  19   0   6     1442.50     1454.05    355.83 o 
  20   0   6     1336.38      917.53    304.11 o 
  21   0   6      820.32     1095.53    354.09 o 
 -26   1   6       21.41      127.42    177.69 o 
 -25   1   6      123.94      379.22    232.55 o 
 -24   1   6      195.63      428.76    156.71 o 
 -23   1   6      606.67      822.03    173.55 o 
 -22   1   6        4.48       25.21    121.59 o 
 -21   1   6      219.82      247.04    133.02 o 
 -20   1   6      287.17      464.85    142.25 o 
 -19   1   6        1.92      112.17    131.38 o 
 -18   1   6       48.52      194.70    116.99 o 
 -17   1   6     1325.35     1223.26    171.77 o 
 -16   1   6       38.41       34.93    127.59 o 
 -15   1   6     3083.43     2853.49    224.14 o 
 -14   1   6       49.00      166.12    107.05 o 
 -13   1   6      726.50      612.66    140.14 o 
 -12   1   6      183.66      170.18    102.95 o 
 -11   1   6     2628.95     2753.91    203.14 o 
 -10   1   6     7065.70     7276.77    349.55 o 
  -9   1   6      694.24      746.93    112.91 o 
  -8   1   6      489.51      511.88     95.14 o 
  -7   1   6        8.34       45.00     71.92 o 
  -6   1   6       14.43       39.02     62.87 o 
  -5   1   6      256.36      156.79     69.94 o 
  -4   1   6     1528.45     1704.08    107.21 o 
  -3   1   6     7947.13     8120.66    184.68 o 
  -2   1   6     5107.41     5161.98    147.52 o 
  -1   1   6     6660.54     7353.75    189.94 o 
   0   1   6      338.40      616.03     98.34 o 
   1   1   6     1596.27     1426.26     90.08 o 
   2   1   6      121.47       93.43     51.10 o 
   3   1   6     1800.62     1795.03    109.16 o 
   4   1   6      278.74      309.36     66.21 o 
   5   1   6     2630.12     3149.21    156.07 o 
   6   1   6     1879.74     1928.88    135.62 o 
   7   1   6     3463.30     4064.32    195.05 o 
   8   1   6        2.62      157.80     88.82 o 
   9   1   6      451.27      440.74    100.53 o 
  10   1   6     1037.41     1010.34    130.47 o 
  11   1   6     2385.30     2159.26    179.64 o 
  12   1   6       70.86      132.11     97.91 o 
  13   1   6      436.24      622.15    118.72 o 
  14   1   6     1615.00     1651.62    190.80 o 
  15   1   6      122.21      248.58    122.92 o 
  16   1   6     1221.62     1103.03    168.56 o 
  17   1   6       59.43      137.15    155.27 o 
  18   1   6     1191.77     1117.04    218.69 o 
  19   1   6        2.97       10.64    221.44 o 
  20   1   6       52.03      222.53    188.60 o 
  21   1   6      233.26      412.08    204.14 o 
 -25   2   6      218.20      486.85    195.59 o 
 -24   2   6     5366.19     5755.30    368.05 o 
 -23   2   6        8.54      134.84    131.31 o 
 -22   2   6     3532.38     3223.36    403.37 o 
 -21   2   6      984.21      898.33    160.53 o 
 -20   2   6     1017.31     1052.70    169.70 o 
 -19   2   6      240.38      227.74    120.18 o 
 -18   2   6        1.77       88.62    115.95 o 
 -17   2   6     8389.30     7950.97    378.77 o 
 -16   2   6    47869.29    44870.80   1049.90 o 
 -15   2   6     4435.91     4468.32    334.92 o 
 -14   2   6     4474.05     4559.92    267.90 o 
 -13   2   6    22444.59    20900.39    664.31 o 
 -12   2   6    17063.82    16299.96    408.81 o 
 -11   2   6      206.35      238.55     97.35 o 
 -10   2   6       75.78       81.16     82.99 o 
  -9   2   6    17673.29    17788.81    546.82 o 
  -8   2   6    32664.82    30896.13    545.82 o 
  -7   2   6    32250.06    29929.58    519.89 o 
  -6   2   6       46.38       55.73     59.26 o 
  -5   2   6    18963.73    18118.76    446.06 o 
  -4   2   6     1933.92     2234.41    119.37 o 
  -3   2   6    17929.13    17150.32    316.05 o 
  -2   2   6    24175.17    25373.07    406.77 o 
  -1   2   6    51032.03    49995.99    793.60 o 
   0   2   6     6570.30     7295.85    194.47 o 
   1   2   6    74148.73    74044.98    993.38 o 
   2   2   6     5549.17     5020.11    155.49 o 
   3   2   6    41770.10    42633.89    631.20 o 
   4   2   6      412.54      343.88     69.47 o 
   5   2   6    23824.36    23232.88    421.61 o 
   6   2   6    12584.36    11810.42    281.93 o 
   7   2   6    23051.23    22305.45    433.59 o 
   8   2   6      786.86      927.92    116.69 o 
   9   2   6    11709.13    10768.52    309.73 o 
  10   2   6       13.18       22.45     83.82 o 
  11   2   6     9822.78     9946.64    332.53 o 
  12   2   6     3307.26     3604.11    273.07 o 
  13   2   6     2829.68     2807.71    243.82 o 
  14   2   6    15430.16    13933.23    481.11 o 
  15   2   6     5211.11     5115.05    339.22 o 
  16   2   6     8326.62     8546.86    443.19 o 
  17   2   6        1.16      205.13    139.28 o 
  18   2   6      764.31     1318.79    374.10 o 
  19   2   6       70.93      121.87    171.07 o 
  20   2   6     2195.67     1832.49    402.09 o 
  21   2   6     1819.89     1869.39    280.41 o 
 -25   3   6       28.69      437.38    200.53 o 
 -24   3   6     2631.31     2715.92    370.80 o 
 -23   3   6      832.10     1140.53    175.93 o 
 -22   3   6      127.18      430.01    188.77 o 
 -21   3   6      276.28      489.34    141.70 o 
 -20   3   6     2376.24     2394.89    233.42 o 
 -19   3   6      316.30      378.89    151.81 o 
 -18   3   6        0.02      255.27    116.82 o 
 -17   3   6      139.97      -31.78    104.48 o 
 -16   3   6      184.82      193.44    132.73 o 
 -15   3   6     4956.98     4899.62    285.48 o 
 -14   3   6     2501.16     2881.21    254.26 o 
 -13   3   6       12.00      106.50    101.28 o 
 -12   3   6     3969.27     3955.67    237.01 o 
 -11   3   6     2355.03     2156.00    178.01 o 
 -10   3   6      414.80      538.78    106.42 o 
  -9   3   6       63.31       36.19     74.08 o 
  -8   3   6      123.27      208.00     83.74 o 
  -7   3   6     5105.47     5492.08    200.37 o 
  -6   3   6     7267.95     7019.86    206.18 o 
  -5   3   6     5654.84     5646.16    254.69 o 
  -4   3   6     9049.74     9176.00    227.68 o 
  -3   3   6      473.83      668.24     99.03 o 
  -2   3   6     2207.43     2445.31    112.86 o 
  -1   3   6      281.94      464.71    101.64 o 
   0   3   6      307.58      380.71     84.02 o 
   1   3   6     2794.23     3207.09    134.14 o 
   2   3   6      201.30      220.23     70.88 o 
   3   3   6     6211.65     6591.02    305.11 o 
   4   3   6     3199.64     3452.40    149.12 o 
   5   3   6     7623.61     7528.00    217.78 o 
   6   3   6    12896.20    12666.00    290.93 o 
   7   3   6     2360.75     2587.39    152.00 o 
   8   3   6      865.89      707.36    101.88 o 
   9   3   6     5389.59     5327.12    447.54 o 
  10   3   6       61.83       86.93     84.30 o 
  11   3   6     6028.96     5786.76    438.91 o 
  12   3   6      194.25       75.16    121.43 o 
  13   3   6     3468.09     3287.14    270.63 o 
  14   3   6      751.26      936.44    243.24 o 
  15   3   6       65.97       68.15    124.58 o 
  16   3   6     3871.87     3648.75    306.46 o 
  17   3   6        4.34      223.67    139.55 o 
  18   3   6      386.94      493.37    149.10 o 
  19   3   6        2.00       54.20    167.63 o 
  20   3   6      115.24      453.29    193.70 o 
  21   3   6      907.79      958.10    216.21 o 
 -25   4   6      174.46      251.04    194.21 o 
 -24   4   6     7624.67     7353.58    551.12 o 
 -23   4   6      107.17      444.98    240.99 o 
 -22   4   6      344.22      339.23    125.81 o 
 -21   4   6      316.76      631.73    148.44 o 
 -20   4   6     3670.48     3450.54    279.61 o 
 -19   4   6        3.82      -89.86    138.39 o 
 -18   4   6     1527.88     1575.79    189.50 o 
 -17   4   6      461.20      406.75    124.68 o 
 -16   4   6    21641.66    19835.38    515.64 o 
 -15   4   6    12622.82    11724.07    526.39 o 
 -14   4   6      126.63       31.48    112.70 o 
 -13   4   6     2955.87     2630.41    221.14 o 
 -12   4   6     4107.89     4522.40    292.02 o 
 -11   4   6       10.01      -24.68     88.94 o 
 -10   4   6     1946.13     2307.18    180.75 o 
  -9   4   6     3347.96     3456.27    198.13 o 
  -8   4   6    20278.85    19122.51    371.82 o 
  -7   4   6    26613.20    24634.29    430.02 o 
  -6   4   6     2260.84     2552.67    156.82 o 
  -5   4   6    11838.89    11326.09    270.91 o 
  -4   4   6     4867.60     5703.35    280.85 o 
  -3   4   6     3134.77     3183.86    153.19 o 
  -2   4   6     5351.62     6147.08    182.06 o 
  -1   4   6    87038.52    88805.91   1170.12 o 
   0   4   6       34.36       13.31     49.94 o 
   1   4   6   106497.93   108613.54   1401.66 o 
   2   4   6    29207.57    29426.67    478.03 o 
   3   4   6     9041.67     9172.95    221.45 o 
   4   4   6     4373.89     4826.37    169.86 o 
   5   4   6     8392.44     7724.46    294.72 o 
   6   4   6    10114.29     9979.34    406.74 o 
   7   4   6    24719.54    24611.17    456.58 o 
   8   4   6      192.91      337.58     76.41 o 
   9   4   6    21876.38    20539.13    425.92 o 
  10   4   6     2202.91     2658.08    223.63 o 
  11   4   6    13866.97    12128.55    420.56 o 
  12   4   6     3335.97     4151.85    413.22 o 
  13   4   6    12712.78    12760.72    468.14 o 
  14   4   6    10468.92    10469.70    464.81 o 
  15   4   6     5849.43     6012.39    376.51 o 
  16   4   6     8055.23     8765.90    456.44 o 
  17   4   6      607.02      538.86    164.59 o 
  18   4   6        0.60      302.10    141.95 o 
  19   4   6      427.87      819.88    165.70 o 
  20   4   6     1677.39     1863.81    648.78 o 
  21   4   6     1078.30     1222.30    274.33 o 
 -25   5   6      778.74     1072.90    268.40 o 
 -24   5   6      738.79      836.61    346.86 o 
 -23   5   6     1298.35     1247.00    286.43 o 
 -22   5   6      784.83      470.38    250.46 o 
 -21   5   6       51.99       46.28    145.88 o 
 -20   5   6     1096.04     1152.81    192.80 o 
 -19   5   6       26.45       65.66    113.42 o 
 -18   5   6      438.13      360.43    126.99 o 
 -17   5   6       46.20       19.73    106.09 o 
 -16   5   6     1800.47     1967.06    225.96 o 
 -15   5   6       33.36      116.99    137.33 o 
 -14   5   6        0.80       -2.52    104.84 o 
 -13   5   6      141.95      244.84    104.36 o 
 -12   5   6     1334.84     1395.84    155.04 o 
 -11   5   6       36.70       16.77     88.50 o 
 -10   5   6     3881.20     3662.62    218.04 o 
  -9   5   6        5.29      123.45     75.12 o 
  -8   5   6     4730.10     4555.34    199.44 o 
  -7   5   6     2541.03     2836.59    158.69 o 
  -6   5   6      224.68       69.48     74.09 o 
  -5   5   6     1517.02     1840.07    134.70 o 
  -4   5   6     3225.14     3500.96    205.91 o 
  -3   5   6     4930.27     5318.96    191.78 o 
  -2   5   6      679.18      784.12     89.10 o 
  -1   5   6        6.11      -25.41     55.50 o 
   0   5   6     7867.02     8074.02    263.29 o 
   1   5   6       12.54       48.91     56.65 o 
   2   5   6     8301.42     8205.66    215.86 o 
   3   5   6     3863.63     3431.74    142.31 o 
   4   5   6     3196.28     3346.10    194.45 o 
   5   5   6     4460.39     3993.56    261.68 o 
   6   5   6     3122.69     3406.96    239.42 o 
   7   5   6      578.41      413.17    145.20 o 
   8   5   6     2951.51     3203.88    227.83 o 
   9   5   6     1405.16     1009.31    159.14 o 
  10   5   6      387.47      419.20    128.49 o 
  11   5   6     2750.01     2921.68    241.95 o 
  12   5   6      267.43      442.69    139.94 o 
  13   5   6     1400.63     1556.47    195.93 o 
  14   5   6     1074.29     1303.48    191.75 o 
  15   5   6       17.40      126.85    130.36 o 
  16   5   6     4120.25     4122.14    321.01 o 
  17   5   6      421.34      575.53    269.03 o 
  18   5   6       44.12      273.16    163.72 o 
  19   5   6      506.63      897.78    235.10 o 
  20   5   6      359.58      281.26    218.31 o 
  21   5   6      993.40      690.06    310.37 o 
 -24   6   6     7526.02     7374.02    563.12 o 
 -23   6   6        9.58      333.10    187.99 o 
 -22   6   6      878.37      861.82    221.53 o 
 -21   6   6      175.81      284.60    164.55 o 
 -20   6   6      276.10      554.40    237.40 o 
 -19   6   6       64.34      -11.95    118.56 o 
 -18   6   6      693.11      820.37    173.04 o 
 -17   6   6      671.14      656.70    131.83 o 
 -16   6   6    14759.01    14492.14    464.20 o 
 -15   6   6     3590.45     3451.43    272.42 o 
 -14   6   6      615.08      766.92    135.51 o 
 -13   6   6     3962.47     4076.17    247.88 o 
 -12   6   6      261.03      201.83    108.04 o 
 -11   6   6      125.49      118.67     96.56 o 
 -10   6   6        1.18       61.60     81.90 o 
  -9   6   6     9511.24     9933.18    277.70 o 
  -8   6   6     9603.47     9436.79    264.36 o 
  -7   6   6    28311.06    25916.84    535.48 o 
  -6   6   6     1010.84     1125.77    119.17 o 
  -5   6   6     9737.42     9032.48    253.70 o 
  -4   6   6        6.21       15.54     93.42 o 
  -3   6   6     6164.91     6805.82    221.18 o 
  -2   6   6     1013.50     1343.16    113.63 o 
  -1   6   6    13639.95    13566.04    356.77 o 
   0   6   6      770.46     1098.47    100.97 o 
   1   6   6    49369.85    47519.70    715.94 o 
   2   6   6     1328.33     1337.98    104.81 o 
   3   6   6     9545.56     9117.04    230.56 o 
   4   6   6      611.11      683.01    115.46 o 
   5   6   6    30724.88    30113.63    608.81 o 
   6   6   6     9733.52     9048.20    325.14 o 
   7   6   6    26777.59    25034.21   1445.89 o 
   8   6   6     2012.00     1972.65    190.41 o 
   9   6   6    16458.23    15705.63    451.41 o 
  10   6   6     3446.34     3680.82    351.17 o 
  11   6   6     4792.56     5178.78    316.20 o 
  12   6   6     1146.51      966.75    255.14 o 
  13   6   6    12887.48    11728.41    567.86 o 
  14   6   6     5480.70     6060.95    368.05 o 
  15   6   6     6041.69     6850.37    607.52 o 
  16   6   6     4714.07     5399.83    411.50 o 
  17   6   6     1319.30     1218.95    226.26 o 
  18   6   6       22.80      428.35    173.37 o 
  19   6   6      486.21      709.31    185.23 o 
  20   6   6      228.18      714.07    338.13 o 
 -24   7   6      103.95      531.02    306.86 o 
 -23   7   6      351.82      149.85    198.35 o 
 -22   7   6      978.90     1062.40    230.54 o 
 -21   7   6       80.88      257.84    314.89 o 
 -20   7   6     1203.88     1388.62    244.50 o 
 -19   7   6      485.92     1165.97    224.84 o 
 -18   7   6       54.82      165.23    131.91 o 
 -17   7   6      137.43      387.88    137.59 o 
 -16   7   6      371.61      517.83    151.51 o 
 -15   7   6      567.83      693.78    226.09 o 
 -14   7   6      712.12      526.47    162.84 o 
 -13   7   6      187.71      238.90    105.34 o 
 -12   7   6      368.14      325.09    111.77 o 
 -11   7   6       29.99      123.42     92.01 o 
 -10   7   6     9918.30     9587.26    296.12 o 
  -9   7   6     4003.39     4368.15    208.39 o 
  -8   7   6     3454.45     3704.66    190.35 o 
  -7   7   6      138.19      140.74     80.57 o 
  -6   7   6     2013.41     1933.71    145.09 o 
  -5   7   6     1686.66     1815.26    138.55 o 
  -4   7   6    21992.91    21996.65    432.62 o 
  -3   7   6     1387.67     1292.71    110.30 o 
  -2   7   6      647.30      523.71     87.61 o 
  -1   7   6     2375.52     2855.51    227.01 o 
   0   7   6     4004.18     3825.32    216.45 o 
   1   7   6     4574.43     4749.30    185.04 o 
   2   7   6     1773.41     2009.56    123.62 o 
   3   7   6     4532.13     4513.53    162.87 o 
   4   7   6     2765.91     3213.22    284.54 o 
   5   7   6    13093.45    11874.14    357.46 o 
   6   7   6     1591.28     1742.56    171.38 o 
   7   7   6      483.45      513.50    132.13 o 
   8   7   6      687.66      801.58    141.26 o 
   9   7   6     2855.11     3226.89    243.07 o 
  10   7   6     9126.80     9089.30    382.74 o 
  11   7   6       38.33       33.31    113.47 o 
  12   7   6      130.22      222.01    119.39 o 
  13   7   6       99.47      455.59    164.41 o 
  14   7   6     3247.97     3023.51    314.51 o 
  15   7   6       16.83      185.70    169.82 o 
  16   7   6      197.18      328.91    166.33 o 
  17   7   6       63.85      270.38    162.45 o 
  18   7   6      275.99       86.72    275.38 o 
  19   7   6     1494.61     1101.30    293.98 o 
  20   7   6      722.61      612.99    247.62 o 
 -24   8   6     6152.29     6220.24    805.93 o 
 -23   8   6        4.62      465.23    225.86 o 
 -22   8   6     4371.33     4515.79    435.26 o 
 -21   8   6     1349.04     1396.23    263.59 o 
 -20   8   6     1174.86     1314.89    256.05 o 
 -19   8   6      144.09      132.25    168.34 o 
 -18   8   6     1837.55     1730.01    265.27 o 
 -17   8   6      788.86     1015.27    227.53 o 
 -16   8   6     9803.20     9278.44    461.32 o 
 -15   8   6     4476.44     4107.10    315.07 o 
 -14   8   6     1020.44     1283.75    198.85 o 
 -13   8   6     6189.25     5864.40    390.27 o 
 -12   8   6      568.92      814.96    118.20 o 
 -11   8   6        1.36       30.16     78.83 o 
 -10   8   6     1439.32     1478.96    135.93 o 
  -9   8   6     8015.21     8178.91    382.94 o 
  -8   8   6    11183.04    10848.82    317.02 o 
  -7   8   6    47870.09    46116.37    766.52 o 
  -6   8   6        0.77       34.65     98.44 o 
  -5   8   6    23012.26    22458.48    617.17 o 
  -4   8   6       29.61      107.53     75.62 o 
  -3   8   6      622.28      737.61    101.07 o 
  -2   8   6      164.83      232.68     77.12 o 
  -1   8   6     5833.31     5639.00    229.02 o 
   0   8   6       16.06      100.74     83.90 o 
   1   8   6    37585.79    36055.32    604.18 o 
   2   8   6     3713.87     4362.27    207.92 o 
   3   8   6    17360.27    16802.32    349.76 o 
   4   8   6      459.19      559.89    117.93 o 
   5   8   6     5366.46     5145.28    269.04 o 
   6   8   6    12612.56    12632.59    392.29 o 
   7   8   6    12293.82    12325.56    404.31 o 
   8   8   6    10651.11    10472.44    383.37 o 
   9   8   6     6870.40     7432.24    336.28 o 
  10   8   6      678.94      840.77    190.06 o 
  11   8   6      576.97      665.69    170.54 o 
  12   8   6      231.52      269.69    156.34 o 
  13   8   6     2361.28     2679.76    288.63 o 
  14   8   6     8643.70     9718.78    588.47 o 
  15   8   6     6168.02     7334.14    486.20 o 
  16   8   6     4782.35     5173.75    421.27 o 
  17   8   6      579.50      902.16    342.10 o 
  18   8   6      456.66     1049.39    296.28 o 
  19   8   6      401.76      225.58    284.83 o 
 -23   9   6     1490.39     1659.24    288.26 o 
 -22   9   6        1.09      174.46    189.65 o 
 -21   9   6      977.77     1175.78    240.26 o 
 -20   9   6     1745.64     2008.60    295.86 o 
 -19   9   6      508.94      426.37    182.56 o 
 -18   9   6     2075.31     2074.61    301.80 o 
 -17   9   6      167.35      241.38    161.83 o 
 -16   9   6       91.11      267.59    116.77 o 
 -15   9   6       33.69       -4.34    112.52 o 
 -14   9   6      267.29       44.32    117.04 o 
 -13   9   6     2282.46     2420.70    368.53 o 
 -12   9   6     1244.20     1087.97    214.74 o 
 -11   9   6      263.33      284.98    117.81 o 
 -10   9   6    14596.32    13990.81    405.77 o 
  -9   9   6      281.52      395.40    133.27 o 
  -8   9   6     9188.50     8712.96    547.23 o 
  -7   9   6       70.47      265.03     95.57 o 
  -6   9   6     5214.84     5601.93    235.12 o 
  -5   9   6     1948.54     2344.03    163.60 o 
  -4   9   6     3788.54     3982.48    206.34 o 
  -3   9   6     1454.60     1651.69    138.84 o 
  -2   9   6     2490.93     2633.81    170.16 o 
  -1   9   6        8.77      137.52     75.08 o 
   0   9   6     9137.66     9214.23    319.74 o 
   1   9   6       59.84      126.52     71.30 o 
   2   9   6      578.86      639.98     87.56 o 
   3   9   6     3026.76     2667.45    357.14 o 
   4   9   6     3802.08     3923.75    293.45 o 
   5   9   6     8735.85     8419.74    353.12 o 
   6   9   6     3706.41     4419.93    463.25 o 
   7   9   6      182.34      287.72    139.94 o 
   8   9   6     3773.17     4234.52    327.62 o 
   9   9   6     2213.60     2291.34    263.86 o 
  10   9   6      513.12      517.10    169.24 o 
  11   9   6       11.19      286.73    144.95 o 
  12   9   6      395.49      501.01    283.80 o 
  13   9   6     1803.39     1704.79    248.63 o 
  14   9   6     2829.80     2897.72    299.32 o 
  15   9   6        7.69      624.64    222.29 o 
  16   9   6     1126.82     1215.96    299.05 o 
  17   9   6      234.28      532.94    237.60 o 
  18   9   6      453.90      929.05    271.21 o 
  19   9   6        3.21      282.97    240.57 o 
 -22  10   6     4532.94     4260.30    434.54 o 
 -21  10   6      428.03      557.34    223.24 o 
 -20  10   6     1224.54     1461.02    383.88 o 
 -19  10   6       44.85      314.57    204.86 o 
 -18  10   6     1923.02     1589.98    268.07 o 
 -17  10   6        7.80      273.04    175.34 o 
 -16  10   6     5183.89     4447.10    400.22 o 
 -15  10   6     5935.91     5514.18    360.55 o 
 -14  10   6     2791.03     2448.46    251.20 o 
 -13  10   6      263.81      429.48    147.86 o 
 -12  10   6        0.66       39.36    124.60 o 
 -11  10   6       34.19       45.91    118.88 o 
 -10  10   6     5219.90     5168.46    331.21 o 
  -9  10   6     4231.63     3968.07    316.66 o 
  -8  10   6    10205.92    11140.61    908.24 o 
  -7  10   6    40745.00    37853.07   3977.03 o 
  -6  10   6       65.71      218.46     79.80 o 
  -5  10   6     5360.53     5417.83    260.26 o 
  -4  10   6     4302.31     4634.24    228.09 o 
  -3  10   6      625.77      740.20    108.11 o 
  -2  10   6      231.86      330.00     90.44 o 
  -1  10   6     1290.65     1333.34    132.94 o 
   0  10   6     3356.53     3933.65    206.53 o 
   1  10   6     9306.09     9357.50    284.74 o 
   2  10   6     1003.82     1093.69    137.84 o 
   3  10   6     1365.91     1669.78    159.92 o 
   4  10   6      174.51      381.41    144.49 o 
   5  10   6    10135.00     9827.40    698.65 o 
   6  10   6     2838.47     2592.50    307.68 o 
   7  10   6    11029.83    10485.69    481.28 o 
   8  10   6     5270.65     5086.73    370.79 o 
   9  10   6     2136.90     2417.05    273.14 o 
  10  10   6     3937.08     3829.98    343.00 o 
  11  10   6      264.73      219.00    151.03 o 
  12  10   6      984.21     1420.74    224.31 o 
  13  10   6     5974.21     6144.10    558.48 o 
  14  10   6      582.31     1170.43    246.64 o 
  15  10   6     2502.95     2763.59    388.99 o 
  16  10   6     3792.24     4048.36    465.01 o 
  17  10   6     1082.76      931.39    500.30 o 
  18  10   6      354.06      257.21    248.07 o 
 -22  11   6      239.59      487.12    220.79 o 
 -21  11   6      708.46     1053.70    249.39 o 
 -20  11   6     2916.21     2023.33    328.82 o 
 -19  11   6      377.45      470.25    199.07 o 
 -18  11   6     2559.86     3210.24    355.98 o 
 -17  11   6      165.29      338.99    178.06 o 
 -16  11   6     1116.82      796.56    217.37 o 
 -15  11   6       20.70       16.86    151.63 o 
 -14  11   6      104.58      250.52    133.49 o 
 -13  11   6      392.49      305.32    136.86 o 
 -12  11   6     1965.36     1956.92    197.10 o 
 -11  11   6     1545.99     1703.93    181.77 o 
 -10  11   6     2305.00     2185.51    224.52 o 
  -9  11   6     2142.73     2594.60    240.28 o 
  -8  11   6    10784.68    10031.54    450.99 o 
  -7  11   6      395.38      151.18    118.66 o 
  -6  11   6     5894.24     5413.97    371.28 o 
  -5  11   6       49.01      427.23    121.41 o 
  -4  11   6     1426.08     1849.65    153.97 o 
  -3  11   6     1457.99     1707.83    170.22 o 
  -2  11   6      444.33      504.04    100.75 o 
  -1  11   6       83.58       32.48     76.77 o 
   0  11   6     1538.68     1650.51    142.51 o 
   1  11   6      112.05      271.82     93.25 o 
   2  11   6      291.79      453.52    191.37 o 
   3  11   6     2311.29     2330.30    247.17 o 
   4  11   6      153.61      328.33    189.35 o 
   5  11   6     5213.45     5456.61    372.89 o 
   6  11   6     7990.32     7804.89    609.50 o 
   7  11   6     2555.48     2564.70    468.85 o 
   8  11   6     6026.85     5792.04    394.88 o 
   9  11   6     8005.96     7538.40    460.89 o 
  10  11   6        7.04       91.12    142.81 o 
  11  11   6      176.15       98.98    142.44 o 
  12  11   6     1019.53      689.28    184.71 o 
  13  11   6     4634.32     4776.39    771.51 o 
  14  11   6     1326.14     1162.50    368.83 o 
  15  11   6        0.46      149.41    197.00 o 
  16  11   6     1770.35     1847.16    330.64 o 
  17  11   6     2439.84     2968.36    533.13 o 
 -21  12   6       10.41     -258.18    177.50 o 
 -20  12   6     1844.69     1857.36    297.85 o 
 -19  12   6        0.18       47.78    182.73 o 
 -18  12   6       15.41     -128.04    168.35 o 
 -17  12   6       18.70       67.59    170.23 o 
 -16  12   6     6100.94     5623.31    503.41 o 
 -15  12   6     2554.30     2272.56    295.13 o 
 -14  12   6     3171.95     3503.19    350.29 o 
 -13  12   6       29.06      -83.88    163.88 o 
 -12  12   6      263.61      264.31    133.74 o 
 -11  12   6     2028.10     2248.67    210.74 o 
 -10  12   6     1419.18     1534.32    178.89 o 
  -9  12   6     4298.05     4212.58    302.49 o 
  -8  12   6     1636.14     1585.22    217.84 o 
  -7  12   6    16647.43    16241.14    564.30 o 
  -6  12   6     3005.93     3538.96    258.75 o 
  -5  12   6     1188.67     1602.84    308.89 o 
  -4  12   6     2774.64     2873.28    228.48 o 
  -3  12   6     1275.56     1474.25    166.12 o 
  -2  12   6       48.26      184.26     94.01 o 
  -1  12   6     6151.14     6690.33    315.74 o 
   0  12   6        1.29      -23.64    115.00 o 
   1  12   6     9400.46    10557.35    504.79 o 
   2  12   6      169.98      284.31    143.34 o 
   3  12   6      339.84      532.04    166.09 o 
   4  12   6      126.24      392.00    148.35 o 
   5  12   6     4357.92     4666.33    356.45 o 
   6  12   6      785.28      678.05    395.83 o 
   7  12   6     2351.78     2392.15    470.99 o 
   8  12   6     4868.21     3929.83    520.98 o 
   9  12   6     5866.73     5589.85    407.77 o 
  10  12   6     2562.14     2561.30    281.09 o 
  11  12   6       16.60      150.16    148.27 o 
  12  12   6      215.46      -38.84    187.51 o 
  13  12   6     2407.48     2208.68    337.46 o 
  14  12   6     1748.99     1875.94    332.64 o 
  15  12   6     1076.36     1075.81    398.73 o 
  16  12   6     4098.33     3863.39    732.74 o 
  17  12   6     1162.70     1012.84    297.94 o 
 -20  13   6      633.67      972.03    249.71 o 
 -19  13   6       18.69      186.83    196.09 o 
 -18  13   6     1184.68     1303.36    267.75 o 
 -17  13   6       20.79       30.95    166.48 o 
 -16  13   6      714.63      910.29    262.64 o 
 -15  13   6     1340.89     1084.86    229.40 o 
 -14  13   6      253.93      303.63    212.60 o 
 -13  13   6      840.95     1007.21    222.70 o 
 -12  13   6     1517.75     1695.97    242.76 o 
 -11  13   6      648.84      753.56    144.84 o 
 -10  13   6     4964.12     4786.81    300.98 o 
  -9  13   6     1750.60     1674.54    210.83 o 
  -8  13   6     1335.02      827.86    179.19 o 
  -7  13   6      605.32      752.82    149.79 o 
  -6  13   6     1716.94     1716.18    221.17 o 
  -5  13   6     3493.31     4078.51    282.12 o 
  -4  13   6        5.75       27.92    101.70 o 
  -3  13   6     1026.46      989.87    170.30 o 
  -2  13   6     3115.20     2942.72    262.21 o 
  -1  13   6      645.58      867.61    201.00 o 
   0  13   6     3467.64     3760.01    360.12 o 
   1  13   6        0.36      171.05    127.52 o 
   2  13   6      264.33      117.06    121.84 o 
   3  13   6      699.48      717.59    260.99 o 
   4  13   6       33.35      364.16    151.90 o 
   5  13   6      693.97      720.36    172.84 o 
   6  13   6     6876.97     6240.19    417.05 o 
   7  13   6      256.21      399.53    159.27 o 
   8  13   6      843.89      744.70    182.83 o 
   9  13   6      471.24      758.90    184.83 o 
  10  13   6       56.07      107.34    340.56 o 
  11  13   6      671.67      747.70    259.78 o 
  12  13   6      260.30      934.25    320.09 o 
  13  13   6     2166.01     2050.64    336.92 o 
  14  13   6      636.60      495.82    244.65 o 
  15  13   6       72.80      133.66    221.10 o 
  16  13   6     1034.10     1062.68    391.67 o 
 -19  14   6        9.45      151.28    195.01 o 
 -18  14   6       52.36      524.02    219.36 o 
 -17  14   6      477.30      316.70    198.12 o 
 -16  14   6     4413.02     4644.22    426.92 o 
 -15  14   6     2694.02     3254.20    348.47 o 
 -14  14   6     6866.68     6343.47    486.54 o 
 -13  14   6       13.01     -255.99    177.37 o 
 -12  14   6      476.42      475.86    188.97 o 
 -11  14   6     3473.14     3577.36    345.66 o 
 -10  14   6      512.82      894.63    198.41 o 
  -9  14   6    11311.00    10584.14    541.97 o 
  -8  14   6     3708.88     3819.07    287.65 o 
  -7  14   6     4466.54     4539.25    350.56 o 
  -6  14   6     3267.67     3416.64    266.86 o 
  -5  14   6      524.64      533.86    180.14 o 
  -4  14   6     1338.08     1281.06    192.55 o 
  -3  14   6     1417.48     1606.79    229.03 o 
  -2  14   6    10207.85     9292.94    879.60 o 
  -1  14   6     7143.65     6805.94    576.01 o 
   0  14   6      462.62      571.83    183.67 o 
   1  14   6     6790.19     6940.33    500.00 o 
   2  14   6      239.07      223.67    154.01 o 
   3  14   6      289.66      418.52    139.88 o 
   4  14   6       14.76      183.69    161.36 o 
   5  14   6     4949.50     5099.57    377.18 o 
   6  14   6       91.09      147.59    210.15 o 
   7  14   6      456.50      705.43    333.78 o 
   8  14   6     2904.64     2814.09    298.29 o 
   9  14   6     3241.23     3027.32    387.40 o 
  10  14   6      548.77      237.99    179.16 o 
  11  14   6      499.74      461.03    412.12 o 
  12  14   6      671.37      680.26    251.24 o 
  13  14   6       95.66      280.66    233.21 o 
  14  14   6      624.87      865.01    272.36 o 
  15  14   6      619.67      510.22    261.79 o 
 -17  15   6     1145.82     1318.33    251.61 o 
 -16  15   6      429.78      216.02    198.53 o 
 -15  15   6     4266.51     4096.03    404.83 o 
 -14  15   6        1.96      284.07    189.51 o 
 -13  15   6       89.12      149.27    170.95 o 
 -12  15   6     1743.49     1983.61    266.72 o 
 -11  15   6      448.87      455.70    173.62 o 
 -10  15   6     3778.73     3656.07    507.32 o 
  -9  15   6      362.35      241.04    151.83 o 
  -8  15   6       68.74      116.26    111.70 o 
  -7  15   6      620.34      715.52    171.23 o 
  -6  15   6      164.41      262.84    143.37 o 
  -5  15   6     3199.55     2826.89    290.77 o 
  -4  15   6     1388.80     1833.93    227.88 o 
  -3  15   6      183.82      337.04    268.69 o 
  -2  15   6     5098.66     4822.77    428.75 o 
  -1  15   6      426.88      684.56    190.02 o 
   0  15   6     7252.87     6440.14    502.56 o 
   1  15   6      546.34      215.58    164.46 o 
   2  15   6      696.77      868.10    216.09 o 
   3  15   6      574.89      993.97    230.12 o 
   4  15   6     1454.02     1201.29    241.41 o 
   5  15   6     2056.51     2774.45    349.79 o 
   6  15   6      981.42      938.02    259.42 o 
   7  15   6        6.12      119.68    167.23 o 
   8  15   6     3379.98     3234.85    386.03 o 
   9  15   6       64.96      339.54    210.82 o 
  10  15   6     1010.60      528.41    222.41 o 
  11  15   6      823.08     1053.93    271.93 o 
  12  15   6      542.49     -140.48    203.63 o 
  13  15   6     1984.34     2544.71    465.94 o 
 -16  16   6      778.70      712.98    211.18 o 
 -15  16   6     1984.41     1857.53    297.90 o 
 -14  16   6     2377.38     2458.86    375.86 o 
 -13  16   6       61.70     -179.57    164.76 o 
 -12  16   6      435.02      536.79    212.12 o 
 -11  16   6      586.68      541.77    254.02 o 
 -10  16   6     1912.73     1937.46    325.01 o 
  -9  16   6     2403.92     2483.28    401.81 o 
  -8  16   6     1580.58     1745.98    289.44 o 
  -7  16   6     3823.98     3758.29    331.24 o 
  -6  16   6     2138.70     2276.03    288.11 o 
  -5  16   6      264.93      439.06    158.40 o 
  -4  16   6     2414.55     2025.81    299.10 o 
  -3  16   6      726.09      633.61    211.36 o 
  -2  16   6     4586.71     4408.01    430.52 o 
  -1  16   6      954.44      959.74    225.20 o 
   0  16   6        0.13      295.59    287.85 o 
   1  16   6     2859.53     3098.94    353.85 o 
   2  16   6      201.95      137.69    181.94 o 
   3  16   6      123.78      456.98    180.91 o 
   4  16   6     2068.55     2237.80    305.49 o 
   5  16   6      949.17      623.55    287.56 o 
   6  16   6      318.05      629.91    294.36 o 
   7  16   6      388.28      153.52    255.89 o 
   8  16   6     1931.46     1741.75    406.15 o 
   9  16   6     1185.28     1066.10    250.82 o 
  10  16   6     1746.81     1149.57    263.41 o 
  11  16   6      719.06     1000.87    261.56 o 
  12  16   6      547.91     1078.19    305.52 o 
 -14  17   6      285.86      276.22    440.15 o 
 -13  17   6      449.65      872.43    236.96 o 
 -12  17   6     1685.73     1817.31    317.69 o 
 -11  17   6        1.80      176.31    183.44 o 
 -10  17   6     1741.85     1475.42    294.71 o 
  -9  17   6       64.53      131.21    183.13 o 
  -8  17   6      734.66      645.43    216.04 o 
  -7  17   6       45.53      113.91    257.95 o 
  -6  17   6      108.03      159.00    167.45 o 
  -5  17   6     2814.62     2178.54    310.83 o 
  -4  17   6      187.00      236.87    185.11 o 
  -3  17   6     1207.02     1746.47    288.26 o 
  -2  17   6     2891.12     2912.85    350.93 o 
  -1  17   6       45.67       81.65    169.61 o 
   0  17   6     7282.62     7061.14    658.75 o 
   1  17   6     2135.40     1581.18    534.58 o 
   2  17   6     1793.84     1806.80    279.13 o 
   3  17   6      909.62      412.93    176.10 o 
   4  17   6      681.15      470.99    283.09 o 
   5  17   6      750.06     1023.35    356.00 o 
   6  17   6      716.15      316.07    270.76 o 
   7  17   6      117.22      325.19    262.75 o 
   8  17   6     2662.57     2301.96    474.12 o 
   9  17   6      278.73      367.05    435.71 o 
  10  17   6      943.08      754.63    339.46 o 
 -12  18   6        0.67      -59.86    299.33 o 
 -11  18   6       74.24       33.81    197.48 o 
 -10  18   6     2154.73     3088.77    396.94 o 
  -9  18   6     2128.32     1979.42    317.87 o 
  -8  18   6      630.62      585.92    307.83 o 
  -7  18   6     3837.30     4765.63    578.59 o 
  -6  18   6      433.55      459.93    254.29 o 
  -5  18   6       19.83      394.14    230.68 o 
  -4  18   6      924.16      765.30    238.30 o 
  -3  18   6      549.52     1146.87    254.92 o 
  -2  18   6     1150.37     1204.66    243.53 o 
  -1  18   6     1522.80     1222.96    244.11 o 
   0  18   6       41.40      256.30    176.19 o 
   1  18   6     2380.00     2298.23    331.21 o 
   2  18   6       61.92      151.26    264.44 o 
   3  18   6       30.64      294.74    258.20 o 
   4  18   6     1356.03     1407.88    463.52 o 
   5  18   6      528.48      -98.32    246.97 o 
   6  18   6      259.98      710.76    301.89 o 
   7  18   6     1819.60     1628.73    387.84 o 
   8  18   6     1779.36     1655.71    427.46 o 
  -9  19   6      134.55       -7.94    287.83 o 
  -8  19   6      612.33      593.19    584.53 o 
  -7  19   6       45.00      116.65    238.91 o 
  -6  19   6      484.74      411.87    232.54 o 
  -5  19   6      591.99      421.86    250.86 o 
  -4  19   6       11.14      317.35    525.43 o 
  -3  19   6      152.99      -94.92    158.01 o 
  -2  19   6     1873.33     1421.56    248.16 o 
  -1  19   6      864.77     1313.03    350.92 o 
   0  19   6     3730.66     3549.79    550.89 o 
   1  19   6      498.25      120.50    305.58 o 
   2  19   6     2329.31     2801.70    480.29 o 
   3  19   6      250.37      587.70    340.39 o 
   4  19   6      386.42      698.69    346.28 o 
   5  19   6       27.69      239.23    381.75 o 
 -26   1   7     3454.37     3876.66    362.06 o 
 -25   1   7     1396.07     1853.89    251.76 o 
 -24   1   7      835.74     1153.56    182.97 o 
 -23   1   7     1297.54     1393.17    232.61 o 
 -22   1   7      157.48      394.12    138.06 o 
 -21   1   7     2079.94     2275.59    235.37 o 
 -20   1   7     1640.76     1487.18    185.68 o 
 -19   1   7     7117.55     5988.60    355.69 o 
 -18   1   7     1552.65     1711.28    203.36 o 
 -17   1   7    23592.11    21714.93    554.67 o 
 -16   1   7     7414.87     7283.50    354.86 o 
 -15   1   7       10.67       11.84     93.19 o 
 -14   1   7     3845.50     3496.49    241.68 o 
 -13   1   7      397.33      305.75    119.86 o 
 -12   1   7     5898.48     6301.23    358.21 o 
 -11   1   7    58509.13    57923.74    927.13 o 
 -10   1   7    23485.14    21878.63    462.50 o 
  -9   1   7    14068.75    12202.12    318.50 o 
  -8   1   7     4026.58     4824.04    218.78 o 
  -7   1   7     3217.79     2969.92    279.43 o 
  -6   1   7     4649.96     5305.98    204.98 o 
  -5   1   7    45081.33    43923.63    621.23 o 
  -4   1   7     4229.02     4233.85    165.32 o 
  -3   1   7    35812.16    34341.98    496.12 o 
  -2   1   7     5908.09     6537.07    179.19 o 
  -1   1   7     2001.08     2129.73    125.07 o 
   0   1   7      417.11      688.78    129.66 o 
   1   1   7    12344.10    12773.09    251.37 o 
   2   1   7     1689.11     1901.31    107.42 o 
   3   1   7    48094.47    44323.65    661.89 o 
   4   1   7      441.71      440.17     77.64 o 
   5   1   7    52707.66    51039.63    769.65 o 
   6   1   7        0.73       64.89     63.92 o 
   7   1   7     1140.68     1099.11    220.74 o 
   8   1   7    10006.42     9746.95    337.14 o 
   9   1   7     1344.71     1333.17    141.60 o 
  10   1   7     5631.01     6299.66    275.12 o 
  11   1   7     2137.65     2015.56    197.05 o 
  12   1   7    11292.23    10458.12    354.25 o 
  13   1   7     1623.17     2030.19    210.53 o 
  14   1   7     1328.61     1494.14    243.13 o 
  15   1   7     5596.81     5573.13    343.96 o 
  16   1   7       13.82      172.44    167.86 o 
  17   1   7     1517.83     1879.00    263.44 o 
  18   1   7     4362.43     4025.56    386.62 o 
  19   1   7      818.95     1432.25    267.81 o 
  20   1   7     4086.41     4696.57    585.06 o 
  21   1   7       28.07       27.56    189.24 o 
 -25   2   7      727.24     1213.67    178.89 o 
 -24   2   7      127.15      254.54    155.54 o 
 -23   2   7        1.61      333.57    143.03 o 
 -22   2   7        7.37      298.52    133.11 o 
 -21   2   7      289.78      326.26    209.27 o 
 -20   2   7      503.37      799.83    159.04 o 
 -19   2   7      610.78      514.51    141.60 o 
 -18   2   7        8.00      126.06    119.44 o 
 -17   2   7      364.40      381.32    127.30 o 
 -16   2   7      989.36     1204.23    159.79 o 
 -15   2   7       37.10       75.36    106.45 o 
 -14   2   7      378.30      451.28    120.01 o 
 -13   2   7      261.94      365.07    116.94 o 
 -12   2   7     1568.57     1373.29    157.52 o 
 -11   2   7      108.49       50.36    132.82 o 
 -10   2   7     5332.82     5892.51    393.86 o 
  -9   2   7      205.06       83.67     81.24 o 
  -8   2   7      175.49      224.46     86.04 o 
  -7   2   7        5.25       46.17     72.92 o 
  -6   2   7     5635.46     6547.61    205.14 o 
  -5   2   7     7693.60     8333.87    209.89 o 
  -4   2   7      376.19      445.80     71.50 o 
  -3   2   7     3141.27     3356.11    138.99 o 
  -2   2   7     5500.72     5583.19    214.75 o 
  -1   2   7     3100.09     3268.26    172.82 o 
   0   2   7    16225.81    16056.29    570.80 o 
   1   2   7     2174.65     2569.76    138.60 o 
   2   2   7     9485.05     9534.20    216.75 o 
   3   2   7    13608.50    14412.08    295.30 o 
   4   2   7      709.84      899.51     91.42 o 
   5   2   7      672.72      754.63     92.35 o 
   6   2   7      150.86      194.42     73.37 o 
   7   2   7      832.90      991.36    114.35 o 
   8   2   7        3.85      121.13     80.44 o 
   9   2   7     2201.30     2331.62    170.52 o 
  10   2   7       58.88       41.68     82.20 o 
  11   2   7     2026.55     1939.75    164.12 o 
  12   2   7      635.40      884.16    158.37 o 
  13   2   7      103.04      -18.65    130.51 o 
  14   2   7     2717.51     2870.41    305.58 o 
  15   2   7      789.29      812.40    167.08 o 
  16   2   7      113.95      223.97    135.48 o 
  17   2   7       99.76      236.10    160.36 o 
  18   2   7      172.49      323.11    161.21 o 
  19   2   7      230.49      354.34    197.34 o 
  20   2   7       18.84      424.91    173.75 o 
  21   2   7      124.36      558.43    249.30 o 
 -25   3   7      159.60      159.92    311.38 o 
 -24   3   7      615.42      873.85    287.75 o 
 -23   3   7       14.06      251.71    140.60 o 
 -22   3   7      301.26      317.47    144.26 o 
 -21   3   7     1615.60     1975.72    216.24 o 
 -20   3   7     1666.91     1768.42    207.22 o 
 -19   3   7     8491.00     7291.46    388.86 o 
 -18   3   7    20184.74    17851.88    640.43 o 
 -17   3   7    18374.95    17007.56    528.83 o 
 -16   3   7      299.45      465.40    120.99 o 
 -15   3   7      401.22      498.24    128.99 o 
 -14   3   7      463.38      401.95    124.33 o 
 -13   3   7    22831.10    21270.77    500.39 o 
 -12   3   7      170.58      230.40    104.92 o 
 -11   3   7    38301.27    36905.05    702.28 o 
 -10   3   7    14770.31    13927.20    359.31 o 
  -9   3   7    22152.18    21541.05    524.03 o 
  -8   3   7     3103.18     3593.09    197.37 o 
  -7   3   7        0.73       40.05     63.79 o 
  -6   3   7     5797.46     6550.08    211.35 o 
  -5   3   7    75433.05    74079.45   1287.81 o 
  -4   3   7    15927.52    16650.42    770.56 o 
  -3   3   7   102343.46   102013.91   1336.70 o 
  -2   3   7       79.52      113.53     46.42 o 
  -1   3   7    19837.41    20901.31    435.96 o 
   0   3   7       12.73       70.77     69.06 o 
   1   3   7    14056.85    14125.34    337.99 o 
   2   3   7      412.63      599.62     64.65 o 
   3   3   7    64742.10    63674.57    817.49 o 
   4   3   7    24561.96    24023.06    432.04 o 
   5   3   7    41266.01    40870.52    782.46 o 
   6   3   7     1884.44     2345.10    183.98 o 
   7   3   7     5566.32     5672.68    217.93 o 
   8   3   7     7266.06     8043.71    422.26 o 
   9   3   7     2602.98     2865.62    267.14 o 
  10   3   7     4330.69     4602.07    285.70 o 
  11   3   7     7334.06     6718.65    483.43 o 
  12   3   7    22034.42    19822.70    549.41 o 
  13   3   7     4363.87     4850.31    315.35 o 
  14   3   7        1.53      155.96    117.40 o 
  15   3   7     2492.85     2648.24    243.77 o 
  16   3   7     5007.77     5134.94    466.97 o 
  17   3   7        9.05      138.91    135.79 o 
  18   3   7     6298.81     6417.27    468.85 o 
  19   3   7     1075.12      739.42    195.28 o 
  20   3   7     4705.06     4795.65    725.06 o 
  21   3   7      264.11     1005.07    545.52 o 
 -25   4   7     1045.10     1091.38    390.56 o 
 -24   4   7      440.55      635.66    217.98 o 
 -23   4   7       16.75     -120.23    194.21 o 
 -22   4   7       23.30       53.02    137.85 o 
 -21   4   7        0.27      221.60    159.97 o 
 -20   4   7     2626.33     2237.05    229.56 o 
 -19   4   7      498.94      354.43    185.93 o 
 -18   4   7        0.91      -33.26    133.36 o 
 -17   4   7      454.75      264.38    147.20 o 
 -16   4   7      253.04      369.05    123.55 o 
 -15   4   7     1254.62     1373.15    169.80 o 
 -14   4   7       10.81      -14.86     90.47 o 
 -13   4   7       48.29       45.35    100.71 o 
 -12   4   7       35.71       69.82     96.08 o 
 -11   4   7      168.49      117.96     99.88 o 
 -10   4   7     7382.31     7115.99    284.37 o 
  -9   4   7        5.82      -78.43     70.58 o 
  -8   4   7      132.64      273.86     79.71 o 
  -7   4   7     2137.00     2329.86    149.63 o 
  -6   4   7      837.89      840.94    100.89 o 
  -5   4   7      245.23      207.59    149.92 o 
  -4   4   7     1956.67     2037.84    132.87 o 
  -3   4   7      404.05      554.64    121.91 o 
  -2   4   7    18702.80    20099.25    371.34 o 
  -1   4   7     4414.24     4511.74    175.50 o 
   0   4   7     3874.23     3735.56    143.23 o 
   1   4   7       11.66      106.01     56.08 o 
   2   4   7    12084.73    12765.94    273.04 o 
   3   4   7     3563.03     3464.71    223.91 o 
   4   4   7      388.80      397.33     89.81 o 
   5   4   7     1550.85     1501.60    114.99 o 
   6   4   7     2215.84     2336.92    122.95 o 
   7   4   7       28.17      119.39    103.39 o 
   8   4   7      519.51      614.74     79.39 o 
   9   4   7      221.15      391.75    121.05 o 
  10   4   7       61.92      312.45    124.84 o 
  11   4   7     1926.40     2231.28    271.59 o 
  12   4   7     2284.30     1976.68    289.39 o 
  13   4   7       12.14      241.30    125.41 o 
  14   4   7     4022.49     4143.96    300.57 o 
  15   4   7      216.76      394.89    141.85 o 
  16   4   7      459.97      600.18    163.58 o 
  17   4   7       30.96      363.33    140.71 o 
  18   4   7       25.92        3.29    129.42 o 
  19   4   7      578.56      441.70    210.07 o 
  20   4   7       59.43      283.70    316.26 o 
 -25   5   7       23.55      522.18    219.93 o 
 -24   5   7      831.65      843.44    237.82 o 
 -23   5   7      394.07      503.13    191.35 o 
 -22   5   7     2492.43     2761.45    333.82 o 
 -21   5   7      647.24      675.78    173.63 o 
 -20   5   7     4232.69     3996.94    321.09 o 
 -19   5   7     2113.65     1940.43    206.39 o 
 -18   5   7    15615.08    14109.66    485.84 o 
 -17   5   7    10690.36    10204.38    670.65 o 
 -16   5   7       78.94      150.04    106.96 o 
 -15   5   7      717.97      678.19    133.62 o 
 -14   5   7     6144.89     6179.25    439.39 o 
 -13   5   7    21357.43    20565.15    899.27 o 
 -12   5   7     1559.04     1860.54    268.62 o 
 -11   5   7    17601.82    15397.27    788.94 o 
 -10   5   7     2293.84     2310.81    221.35 o 
  -9   5   7     8743.26     9353.98    280.95 o 
  -8   5   7      551.79      766.89    118.56 o 
  -7   5   7      371.42      243.90     78.50 o 
  -6   5   7     3788.53     3905.63    233.51 o 
  -5   5   7    67949.71    68918.46    994.38 o 
  -4   5   7      816.94     1048.65    129.49 o 
  -3   5   7    48862.44    46553.35    715.27 o 
  -2   5   7     1092.72      911.86     94.87 o 
  -1   5   7     8018.92     8022.47    220.85 o 
   0   5   7      817.53      848.29     87.87 o 
   1   5   7     7953.61     7910.82    221.22 o 
   2   5   7     3815.97     3975.32    162.90 o 
   3   5   7    41620.73    39813.50    627.47 o 
   4   5   7    16284.00    15557.20    324.30 o 
   5   5   7    24039.17    23494.30    516.23 o 
   6   5   7     2077.13     2137.54    183.90 o 
   7   5   7      617.62      723.66    134.47 o 
   8   5   7      615.74      661.16    140.40 o 
   9   5   7     1283.44     1107.88    265.99 o 
  10   5   7     5046.41     5595.04    317.56 o 
  11   5   7    17379.90    15195.56    766.28 o 
  12   5   7    14649.92    13702.63    519.52 o 
  13   5   7     2053.78     2119.99    223.88 o 
  14   5   7      356.81      822.04    161.66 o 
  15   5   7       18.97      361.37    141.49 o 
  16   5   7     8002.84     7758.61    482.89 o 
  17   5   7      462.32      470.62    161.59 o 
  18   5   7     3926.52     4620.64    482.01 o 
  19   5   7      491.92      579.34    228.62 o 
  20   5   7     4119.44     3878.12    869.56 o 
 -24   6   7      477.84      722.95    205.82 o 
 -23   6   7       65.51      457.02    198.50 o 
 -22   6   7      543.86      693.12    210.48 o 
 -21   6   7      374.75      208.95    223.71 o 
 -20   6   7       12.48      499.76    156.65 o 
 -19   6   7      181.61       72.15    131.81 o 
 -18   6   7       95.97      130.02    127.47 o 
 -17   6   7      398.59      576.34    123.61 o 
 -16   6   7       54.18       -7.58    112.12 o 
 -15   6   7      435.43      322.90    114.14 o 
 -14   6   7      157.99      205.30    118.23 o 
 -13   6   7        8.89       80.64    101.02 o 
 -12   6   7     3429.75     3298.13    224.50 o 
 -11   6   7     1089.66     1068.26    143.98 o 
 -10   6   7     2015.79     2686.49    180.81 o 
  -9   6   7     1458.05     1435.69    135.55 o 
  -8   6   7       40.52      -40.67     68.30 o 
  -7   6   7     3215.33     3807.70    305.85 o 
  -6   6   7     2444.49     2916.67    178.21 o 
  -5   6   7      582.25      846.91    108.81 o 
  -4   6   7     6492.34     6058.66    223.82 o 
  -3   6   7     6031.54     6287.09    267.55 o 
  -2   6   7     4850.17     4799.01    192.58 o 
  -1   6   7      533.28      531.71     98.13 o 
   0   6   7     3377.36     3565.28    167.66 o 
   1   6   7     6906.46     6896.20    218.26 o 
   2   6   7      479.93      547.46     82.38 o 
   3   6   7    19984.45    19166.08    376.37 o 
   4   6   7      332.04      285.84    143.25 o 
   5   6   7      202.29      367.45    109.76 o 
   6   6   7        8.39      -13.64    107.98 o 
   7   6   7     1753.81     1904.48    183.16 o 
   8   6   7     2173.36     2517.14    210.33 o 
   9   6   7       28.24        6.33    104.55 o 
  10   6   7     3384.38     3382.89    255.50 o 
  11   6   7     4948.17     4854.04    312.74 o 
  12   6   7     5959.21     5866.48    473.24 o 
  13   6   7        0.44      179.63    164.57 o 
  14   6   7     3223.99     3733.20    292.86 o 
  15   6   7      509.84      748.31    183.59 o 
  16   6   7      108.19      182.02    325.16 o 
  17   6   7       97.18       -9.33    192.80 o 
  18   6   7      125.50       45.82    241.74 o 
  19   6   7     1291.05     1228.58    300.31 o 
  20   6   7       96.98      315.17    303.91 o 
 -24   7   7      297.05      606.85    233.46 o 
 -23   7   7      117.01      542.24    213.34 o 
 -22   7   7     1869.21     2081.85    305.73 o 
 -21   7   7      872.92      786.19    227.69 o 
 -20   7   7     5791.80     5339.09    449.91 o 
 -19   7   7     1753.68     1541.45    272.33 o 
 -18   7   7    10730.92    10418.83    512.31 o 
 -17   7   7     2503.34     2804.72    274.19 o 
 -16   7   7      326.99      391.14    143.18 o 
 -15   7   7      436.02      432.99    122.37 o 
 -14   7   7     1765.07     1613.66    171.87 o 
 -13   7   7     5695.08     5948.17    369.92 o 
 -12   7   7     1386.35     1237.07    147.70 o 
 -11   7   7     8296.97     7803.12    308.80 o 
 -10   7   7       20.90       58.40     82.32 o 
  -9   7   7     5334.21     5636.82    285.05 o 
  -8   7   7     3185.19     3211.22    185.97 o 
  -7   7   7     1494.98     1875.09    154.70 o 
  -6   7   7     1478.77     1381.82    133.48 o 
  -5   7   7    18132.52    17086.22    380.25 o 
  -4   7   7     2836.95     3159.06    181.30 o 
  -3   7   7    38597.61    38425.04    642.67 o 
  -2   7   7      727.17      652.27     96.30 o 
  -1   7   7     8871.39     8594.78    255.01 o 
   0   7   7     1022.81     1078.15    136.37 o 
   1   7   7      150.88      136.95     66.89 o 
   2   7   7     1825.71     2090.91    135.51 o 
   3   7   7    18475.69    17748.85    435.16 o 
   4   7   7    28145.39    26829.47    682.46 o 
   5   7   7    18010.20    18149.24    658.57 o 
   6   7   7    12746.87    12530.34    576.83 o 
   7   7   7      618.10      675.50    134.63 o 
   8   7   7     4431.27     4579.47    340.85 o 
   9   7   7     1415.34     1984.84    200.98 o 
  10   7   7     1985.59     2301.10    217.53 o 
  11   7   7     1959.99     2372.30    255.00 o 
  12   7   7    16437.26    15407.54    671.29 o 
  13   7   7    10895.87    10211.64    529.17 o 
  14   7   7      200.90      590.47    204.75 o 
  15   7   7       10.31     -102.86    175.25 o 
  16   7   7     2914.81     3536.18    416.70 o 
  17   7   7       48.65      570.40    226.40 o 
  18   7   7     6215.33     5545.16   1046.09 o 
  19   7   7      286.33       90.70    223.02 o 
 -24   8   7       42.34     -238.94    215.84 o 
 -23   8   7       45.34      264.76    202.59 o 
 -22   8   7     1666.72     2089.08    393.05 o 
 -21   8   7      592.02      829.94    267.41 o 
 -20   8   7       34.77      136.35    176.36 o 
 -19   8   7      348.43      580.47    192.64 o 
 -18   8   7      365.01      472.20    151.75 o 
 -17   8   7      677.69      765.87    176.16 o 
 -16   8   7      130.56      -51.82    124.34 o 
 -15   8   7      752.24      885.07    207.59 o 
 -14   8   7      118.07      154.79    123.16 o 
 -13   8   7     1431.88     1893.70    212.97 o 
 -12   8   7     6371.94     6190.88    280.86 o 
 -11   8   7        1.09       16.86     85.78 o 
 -10   8   7     6167.06     5921.44    352.30 o 
  -9   8   7       93.69      260.79     87.10 o 
  -8   8   7      289.18      328.09    177.29 o 
  -7   8   7      169.27      233.98    115.61 o 
  -6   8   7       12.09       76.74     83.89 o 
  -5   8   7      956.40     1131.11    122.04 o 
  -4   8   7    17171.29    16679.20    427.17 o 
  -3   8   7      858.49      878.16    126.59 o 
  -2   8   7     1478.64     1588.01    145.61 o 
  -1   8   7     2895.41     3040.59    178.58 o 
   0   8   7     9557.30     9777.61    279.71 o 
   1   8   7    12024.82    11582.69    291.44 o 
   2   8   7     1085.63     1242.76    108.85 o 
   3   8   7     2754.80     2879.87    208.71 o 
   4   8   7     1381.95     1451.59    163.17 o 
   5   8   7      339.52       85.29    104.83 o 
   6   8   7      839.33      965.48    146.14 o 
   7   8   7     1916.11     1970.26    190.51 o 
   8   8   7     6477.51     6830.91    337.87 o 
   9   8   7       88.44      195.21    104.44 o 
  10   8   7     2714.68     2599.20    266.26 o 
  11   8   7      743.96     1046.57    195.11 o 
  12   8   7     4645.12     4412.70    378.08 o 
  13   8   7       13.35      392.45    152.56 o 
  14   8   7       73.49     -182.43    390.04 o 
  15   8   7      761.62      764.77    244.60 o 
  16   8   7      443.71      491.72    236.35 o 
  17   8   7      271.66      408.62    217.10 o 
  18   8   7        2.12     -266.58    205.46 o 
  19   8   7      594.54      855.37    275.92 o 
 -23   9   7      149.72      736.13    223.24 o 
 -22   9   7     2401.96     2126.13    334.61 o 
 -21   9   7     1048.59      824.38    230.35 o 
 -20   9   7     2150.35     1777.30    347.37 o 
 -19   9   7      629.98      830.14    215.95 o 
 -18   9   7     3905.94     3483.16    362.76 o 
 -17   9   7      357.96      382.42    151.45 o 
 -16   9   7      854.64      781.48    193.83 o 
 -15   9   7        1.89      -33.66    118.74 o 
 -14   9   7      476.77      773.33    182.55 o 
 -13   9   7     1413.28     1685.89    216.37 o 
 -12   9   7     6056.95     5855.29    354.32 o 
 -11   9   7     7016.80     7116.46    338.65 o 
 -10   9   7      150.78      143.67    106.84 o 
  -9   9   7     4303.93     4528.23    228.92 o 
  -8   9   7     1583.88     1775.34    154.14 o 
  -7   9   7      855.70     1070.42    131.51 o 
  -6   9   7     3827.59     4276.51    223.73 o 
  -5   9   7    17103.62    16381.42    388.59 o 
  -4   9   7     1238.60     1249.60    133.05 o 
  -3   9   7     8156.91     8109.74    278.57 o 
  -2   9   7      494.37      781.01    112.16 o 
  -1   9   7     4198.70     4674.80    220.40 o 
   0   9   7       70.15       39.72     74.44 o 
   1   9   7        1.30       78.45     69.06 o 
   2   9   7      829.61     1054.87    142.80 o 
   3   9   7     7948.68     7707.60    485.85 o 
   4   9   7    15815.38    14728.44    419.41 o 
   5   9   7     7376.38     7922.60    462.15 o 
   6   9   7     9384.45     9698.71    567.95 o 
   7   9   7      746.14      683.74    166.81 o 
   8   9   7      530.23      709.36    169.27 o 
   9   9   7       10.65       88.17    156.40 o 
  10   9   7     3060.64     3267.50    305.77 o 
  11   9   7     4146.96     4281.39    343.41 o 
  12   9   7     4580.34     4162.48    445.02 o 
  13   9   7     2899.27     3023.29    380.79 o 
  14   9   7     5627.39     5040.34    502.58 o 
  15   9   7      634.10      822.35    247.30 o 
  16   9   7     1102.64     1378.31    334.05 o 
  17   9   7       49.24       73.91    266.54 o 
  18   9   7     3072.85     3510.63    511.53 o 
 -22  10   7      824.26     1268.90    247.99 o 
 -21  10   7      125.04      518.72    196.73 o 
 -20  10   7     1047.83     1121.32    254.65 o 
 -19  10   7      118.81      170.73    161.96 o 
 -18  10   7     1787.21     1861.00    305.38 o 
 -17  10   7     1920.31     1830.91    274.09 o 
 -16  10   7      403.91      166.64    137.87 o 
 -15  10   7      128.69      198.58    135.85 o 
 -14  10   7      219.88      229.29    130.30 o 
 -13  10   7     6455.68     6213.78    419.20 o 
 -12  10   7    12212.81    11538.12    438.71 o 
 -11  10   7     1192.02     1164.13    162.71 o 
 -10  10   7    17371.54    16705.87    455.89 o 
  -9  10   7     1135.17      830.38    238.31 o 
  -8  10   7      141.26      239.34    124.40 o 
  -7  10   7        9.05      222.60    110.51 o 
  -6  10   7     1247.24     1398.36    185.27 o 
  -5  10   7     8675.55     8445.60    315.49 o 
  -4  10   7    21003.49    20194.27    447.41 o 
  -3  10   7     2801.06     2727.85    190.39 o 
  -2  10   7     8189.52     8114.38    333.23 o 
  -1  10   7     5155.63     5569.82    249.30 o 
   0  10   7        9.73       62.14     71.95 o 
   1  10   7     3141.21     3337.54    224.24 o 
   2  10   7     2927.90     3107.10    221.34 o 
   3  10   7     1145.06     1045.10    184.18 o 
   4  10   7     8762.78     8400.69    550.98 o 
   5  10   7        0.16       70.30    136.31 o 
   6  10   7    10113.30     9687.41    579.89 o 
   7  10   7     3147.70     3167.80    375.79 o 
   8  10   7     2849.20     3043.82    292.63 o 
   9  10   7      126.44       -6.05    123.94 o 
  10  10   7      429.11      459.07    156.13 o 
  11  10   7     2458.22     2302.53    336.58 o 
  12  10   7     2002.78     1374.01    419.98 o 
  13  10   7      500.21      488.31    209.70 o 
  14  10   7     1279.81     1160.66    271.94 o 
  15  10   7      138.46      794.95    282.23 o 
  16  10   7      442.45      818.50    397.72 o 
  17  10   7      166.38       14.06    230.23 o 
  18  10   7        3.50      203.53    255.10 o 
 -22  11   7      838.03      831.06    235.48 o 
 -21  11   7      307.98      468.41    205.55 o 
 -20  11   7     1867.51     2443.15    412.68 o 
 -19  11   7      271.74      276.94    196.29 o 
 -18  11   7     2547.90     2382.95    323.05 o 
 -17  11   7     1340.81     1569.59    263.96 o 
 -16  11   7       74.58      -33.43    177.04 o 
 -15  11   7        0.81      150.84    131.68 o 
 -14  11   7      951.68      991.29    184.72 o 
 -13  11   7     4858.06     4490.26    334.87 o 
 -12  11   7     2724.24     2762.53    253.54 o 
 -11  11   7     4069.17     4104.25    273.92 o 
 -10  11   7      154.33      274.33    118.91 o 
  -9  11   7     7004.64     6411.88    361.31 o 
  -8  11   7     1061.69     1143.47    177.21 o 
  -7  11   7        2.21     -142.40    105.29 o 
  -6  11   7     3260.76     3380.26    255.09 o 
  -5  11   7    11103.29    11227.07    402.85 o 
  -4  11   7      686.55      896.93    121.54 o 
  -3  11   7     6070.28     6504.34    278.40 o 
  -2  11   7      181.65      331.44    119.46 o 
  -1  11   7     1756.92     2131.87    167.46 o 
   0  11   7     1086.29     1130.70    203.43 o 
   1  11   7     1534.53     1794.72    173.80 o 
   2  11   7     1000.09     1075.75    186.97 o 
   3  11   7     6010.88     5577.27    451.68 o 
   4  11   7     8053.48     7624.59    427.97 o 
   5  11   7     3254.33     3246.31    393.25 o 
   6  11   7      420.03      381.80    153.28 o 
   7  11   7        0.81      -66.03    275.15 o 
   8  11   7      460.67      576.37    157.16 o 
   9  11   7     1764.83     1748.47    294.70 o 
  10  11   7     1216.01     1322.77    267.63 o 
  11  11   7     8576.39     9035.13   1293.55 o 
  12  11   7     2750.70     2972.64    399.33 o 
  13  11   7     1193.95      951.41    250.76 o 
  14  11   7     2944.31     3305.09    432.98 o 
  15  11   7       67.91     -193.36    190.81 o 
  16  11   7     1219.82      830.95    299.93 o 
  17  11   7       10.28      136.46    244.61 o 
 -21  12   7       56.41      172.40    230.18 o 
 -20  12   7     1424.67     1442.31    268.39 o 
 -19  12   7      108.49      501.21    203.89 o 
 -18  12   7     1897.47     1909.31    297.76 o 
 -17  12   7     1942.80     1855.86    345.24 o 
 -16  12   7      111.30      -29.99    147.04 o 
 -15  12   7     4745.24     4569.16    406.13 o 
 -14  12   7      500.42     1119.44    221.67 o 
 -13  12   7        0.23        0.27    128.56 o 
 -12  12   7     8056.11     8007.41    517.51 o 
 -11  12   7      329.49      308.19    129.24 o 
 -10  12   7    11704.55    10918.75    430.26 o 
  -9  12   7     2795.73     3161.33    335.11 o 
  -8  12   7       65.61      111.84    147.10 o 
  -7  12   7     3481.96     2919.07    286.02 o 
  -6  12   7     2430.97     2478.30    227.74 o 
  -5  12   7     2215.76     2140.76    205.13 o 
  -4  12   7     3644.64     3739.15    259.26 o 
  -3  12   7     2274.89     2539.75    205.79 o 
  -2  12   7     4296.74     4680.73    244.37 o 
  -1  12   7     6325.42     6590.35    372.94 o 
   0  12   7        8.25      -79.84    125.98 o 
   1  12   7     1518.74     1388.18    193.99 o 
   2  12   7     3141.39     2694.41    258.10 o 
   3  12   7      417.63      449.29    194.43 o 
   4  12   7    10571.66    11516.70    777.50 o 
   5  12   7     1697.31     1236.65    276.14 o 
   6  12   7     3010.08     3224.27    413.28 o 
   7  12   7      397.77      471.85    247.49 o 
   8  12   7     1249.08     1278.54    276.63 o 
   9  12   7      424.60      492.75    254.90 o 
  10  12   7      146.31      317.12    182.75 o 
  11  12   7     1333.89     1764.92    299.85 o 
  12  12   7      859.43      835.14    259.99 o 
  13  12   7       30.81      123.32    212.75 o 
  14  12   7      944.21      858.73    312.58 o 
  15  12   7      184.03     -127.70    330.92 o 
  16  12   7        0.48      -22.27    388.48 o 
 -20  13   7     1946.34     2443.76    336.27 o 
 -19  13   7      643.76      522.31    233.22 o 
 -18  13   7     5414.40     5402.44    466.61 o 
 -17  13   7     2195.04     2181.16    294.58 o 
 -16  13   7      514.31      491.59    197.61 o 
 -15  13   7      138.55      -16.70    158.22 o 
 -14  13   7       56.52      316.49    180.36 o 
 -13  13   7    15671.46    15002.56    692.77 o 
 -12  13   7     3432.14     3482.02    261.30 o 
 -11  13   7    13607.16    12868.86    481.77 o 
 -10  13   7       28.45      122.04    150.14 o 
  -9  13   7     5174.72     5034.10    383.60 o 
  -8  13   7      418.46      229.84    131.36 o 
  -7  13   7      475.90      436.06    133.30 o 
  -6  13   7      298.03      413.39    135.46 o 
  -5  13   7     9777.37    10445.02    428.60 o 
  -4  13   7     1057.89     1237.34    225.26 o 
  -3  13   7    10558.10    10106.99    452.73 o 
  -2  13   7       57.52      137.96    144.75 o 
  -1  13   7     3338.79     2652.72    302.75 o 
   0  13   7       40.30      196.42    131.79 o 
   1  13   7     3863.47     3569.36    302.02 o 
   2  13   7       65.26       30.40    124.23 o 
   3  13   7     4709.77     5623.94    381.58 o 
   4  13   7     2137.16     2130.28    321.35 o 
   5  13   7     2918.75     2736.18    512.87 o 
   6  13   7      641.12      824.89    218.73 o 
   7  13   7        7.45        3.95    173.74 o 
   8  13   7        5.69      184.35    196.25 o 
   9  13   7     1154.29      937.38    445.99 o 
  10  13   7      816.38      768.07    327.31 o 
  11  13   7     4353.40     5260.68    772.88 o 
  12  13   7     3341.51     3071.64    408.52 o 
  13  13   7      175.33      498.59    319.50 o 
  14  13   7     2650.13     3229.37    413.84 o 
  15  13   7      414.04      499.61    252.46 o 
 -19  14   7      756.43      684.20    282.19 o 
 -18  14   7      797.10      689.42    321.90 o 
 -17  14   7     1750.04     1321.81    241.82 o 
 -16  14   7      237.92      -48.17    164.37 o 
 -15  14   7      278.92      265.64    262.62 o 
 -14  14   7       23.03      314.29    177.38 o 
 -13  14   7      142.20      286.21    176.88 o 
 -12  14   7     3340.98     3285.47    340.49 o 
 -11  14   7     1221.07     1231.45    169.15 o 
 -10  14   7     1608.26     1808.30    258.65 o 
  -9  14   7     2480.01     2444.08    249.29 o 
  -8  14   7       10.15       31.93    118.09 o 
  -7  14   7     2224.99     2268.94    262.34 o 
  -6  14   7      143.52      182.19    114.27 o 
  -5  14   7      721.05      541.52    161.75 o 
  -4  14   7     4760.63     5244.93    367.89 o 
  -3  14   7       56.12      213.18    152.60 o 
  -2  14   7     4353.42     4365.32    611.62 o 
  -1  14   7      220.94      313.75    171.68 o 
   0  14   7     1590.89     1802.14    267.48 o 
   1  14   7      909.04      779.46    214.19 o 
   2  14   7      962.26     1085.08    256.03 o 
   3  14   7      736.73      800.99    167.38 o 
   4  14   7     1550.29     2148.04    258.38 o 
   5  14   7        0.13      375.52    186.61 o 
   6  14   7     4404.67     4588.21    460.36 o 
   7  14   7     1647.18     1187.26    263.76 o 
   8  14   7      154.85      281.81    189.94 o 
   9  14   7      137.76      117.66    193.31 o 
  10  14   7        2.04     -245.78    191.75 o 
  11  14   7     2192.55     1514.09    311.04 o 
  12  14   7     1160.48     1578.78    414.45 o 
  13  14   7       54.36      488.82    234.37 o 
  14  14   7      314.98      953.77    274.07 o 
 -17  15   7     1510.51     1599.55    282.33 o 
 -16  15   7      489.05      663.23    212.08 o 
 -15  15   7     1254.15     1352.49    247.61 o 
 -14  15   7     1406.12     1804.72    280.96 o 
 -13  15   7     6761.95     7119.03    525.58 o 
 -12  15   7     1927.02     2135.95    417.40 o 
 -11  15   7     5085.31     4921.96    512.22 o 
 -10  15   7      148.25      329.24    236.19 o 
  -9  15   7     1983.13     2570.60    241.98 o 
  -8  15   7        6.30      152.90    143.74 o 
  -7  15   7       45.70      103.78    146.64 o 
  -6  15   7     1359.99     1424.47    211.77 o 
  -5  15   7     7391.41     7416.57    451.43 o 
  -4  15   7     2444.82     2288.10    304.04 o 
  -3  15   7     2948.85     3444.92    376.62 o 
  -2  15   7      190.23      201.91    157.03 o 
  -1  15   7     1090.85      951.75    306.71 o 
   0  15   7      398.87      421.75    186.41 o 
   1  15   7     4323.90     4301.00    508.36 o 
   2  15   7      815.25      914.68    205.41 o 
   3  15   7     2917.04     3345.96    492.56 o 
   4  15   7     1120.93     1455.84    480.57 o 
   5  15   7       35.94      187.17    246.84 o 
   6  15   7     2045.05     2266.32    479.40 o 
   7  15   7       37.75      151.21    415.39 o 
   8  15   7        2.24        5.68    185.03 o 
   9  15   7     1067.89     1594.75    419.83 o 
  10  15   7      645.81      806.81    241.68 o 
  11  15   7     1005.55     1480.58    326.61 o 
  12  15   7     2984.34     2721.70    424.73 o 
 -16  16   7        0.60      325.26    245.15 o 
 -15  16   7        3.32       28.58    330.31 o 
 -14  16   7       47.21      440.42    200.22 o 
 -13  16   7      259.81      560.24    195.66 o 
 -12  16   7      904.00      829.89    246.21 o 
 -11  16   7      958.60      587.05    287.73 o 
 -10  16   7      755.20      907.21    355.00 o 
  -9  16   7      229.75      163.29    171.42 o 
  -8  16   7        0.05       99.78    141.39 o 
  -7  16   7     1252.33     1387.03    296.34 o 
  -6  16   7      236.99      277.94    149.49 o 
  -5  16   7        0.88      109.63    164.15 o 
  -4  16   7     3505.87     3893.42    402.14 o 
  -3  16   7      188.19      390.54    181.04 o 
  -2  16   7     4765.94     3914.48    419.09 o 
  -1  16   7      216.93      545.44    176.28 o 
   0  16   7      257.79      278.37    260.55 o 
   1  16   7     1089.76     1058.56    316.03 o 
   2  16   7      588.47      268.26    330.11 o 
   3  16   7     1438.06     1526.94    361.46 o 
   4  16   7     1248.33     1245.68    340.87 o 
   5  16   7        5.59      113.59    250.80 o 
   6  16   7     4800.72     4267.06   1672.30 o 
   7  16   7      198.92     -150.00    234.21 o 
   8  16   7      333.14      917.86    339.54 o 
   9  16   7      779.29      803.60    238.29 o 
  10  16   7      242.40      601.60    223.66 o 
  11  16   7     2372.76     2465.53    348.16 o 
 -14  17   7      181.88        4.57    264.80 o 
 -13  17   7      901.10      567.90    238.58 o 
 -12  17   7     4721.57     4611.61    474.70 o 
 -11  17   7     1641.18     2056.41    323.23 o 
 -10  17   7        3.51      -91.02    262.25 o 
  -9  17   7     1669.62     1738.94    307.57 o 
  -8  17   7      388.24      473.43    304.21 o 
  -7  17   7       84.52      238.55    206.61 o 
  -6  17   7     1145.97     1376.99    269.49 o 
  -5  17   7     2255.24     3221.23    378.63 o 
  -4  17   7      252.42      465.89    290.30 o 
  -3  17   7      908.48      974.53    215.57 o 
  -2  17   7      734.14      977.80    234.43 o 
  -1  17   7       11.33      624.74    265.98 o 
   0  17   7      760.15      384.29    344.37 o 
   1  17   7      273.95      378.73    327.78 o 
   2  17   7       15.34       14.15    358.85 o 
   3  17   7     2382.27     2449.23    443.16 o 
   4  17   7       76.30      633.81    279.02 o 
   5  17   7        6.38      312.96    588.74 o 
   6  17   7     2938.07     3074.91    850.64 o 
   7  17   7       26.29     -143.11    238.19 o 
   8  17   7       14.07       21.79    365.16 o 
   9  17   7      812.94      774.26    351.75 o 
 -11  18   7      381.19      381.93    210.23 o 
 -10  18   7      368.96      435.20    218.46 o 
  -9  18   7        0.45      369.71    198.41 o 
  -8  18   7      627.83      880.07    302.81 o 
  -7  18   7      777.57     1525.22    301.65 o 
  -6  18   7      542.15      847.47    244.55 o 
  -5  18   7      235.06      527.21    470.78 o 
  -4  18   7     1102.09     1048.57    229.94 o 
  -3  18   7      132.82      362.13    285.02 o 
  -2  18   7     2287.53     2923.88    763.49 o 
  -1  18   7      644.16      588.33    309.33 o 
   0  18   7        2.28      166.55    488.51 o 
   1  18   7       87.36      146.04    244.29 o 
   2  18   7      362.30      243.29    692.47 o 
   3  18   7      584.59      583.84    299.96 o 
   4  18   7     1199.41      524.22    283.70 o 
   5  18   7        8.84      199.27    285.91 o 
   6  18   7     1621.74     1936.86    425.27 o 
   7  18   7        2.00      293.56    304.67 o 
  -8  19   7      261.92     -126.88    236.93 o 
  -7  19   7      159.13      182.00    698.31 o 
  -6  19   7      626.73      801.34    508.84 o 
  -5  19   7      814.95     1758.74    528.46 o 
  -4  19   7       97.53      224.56    582.67 o 
  -3  19   7       50.04      601.81    612.80 o 
  -2  19   7      605.44      584.66    294.82 o 
  -1  19   7     1158.73     1706.13    624.72 o 
   0  19   7      330.23      664.98    303.83 o 
   1  19   7      538.70      688.21    315.08 o 
   2  19   7        2.86       84.64    256.87 o 
   3  19   7      747.10      692.13    510.94 o 
 -26   0   8       98.43      567.09    473.09 o 
 -25   0   8      147.20      514.47    243.91 o 
 -24   0   8     5059.65     5338.11    739.20 o 
 -23   0   8     7785.83     7750.11    618.30 o 
 -22   0   8      350.68      255.77    203.99 o 
 -21   0   8     8290.51     7949.09    601.02 o 
 -20   0   8      238.35      342.15    190.12 o 
 -19   0   8     2927.94     3147.44    473.93 o 
 -18   0   8       48.23      342.72    184.57 o 
 -17   0   8    10743.04    10476.83    614.67 o 
 -16   0   8    25624.43    24238.37    825.99 o 
 -15   0   8    24465.57    24025.11    802.19 o 
 -14   0   8     1106.50     1336.54    222.29 o 
 -13   0   8    57581.65    56818.50   1646.13 o 
 -12   0   8     7525.06     7619.37    723.31 o 
 -11   0   8     1293.64     1573.37    230.19 o 
 -10   0   8    11980.96    12119.48    594.11 o 
  -9   0   8    38242.64    35842.30    967.21 o 
  -8   0   8      227.39      201.79    125.97 o 
  -7   0   8    14061.00    12815.20    440.98 o 
  -6   0   8    10765.77    10612.37    530.10 o 
  -5   0   8    19694.87    19629.91    622.85 o 
  -4   0   8    11880.63    12050.25    337.62 o 
  -3   0   8    28321.32    27529.67    569.60 o 
  -2   0   8     2943.31     2840.45    164.25 o 
  -1   0   8    53789.69    51040.91   1029.36 o 
   0   0   8     4384.39     5266.88    225.22 o 
   1   0   8    88438.13    88417.93   1662.96 o 
   2   0   8     6502.69     5638.03    251.81 o 
   3   0   8     3129.22     2948.02    205.49 o 
   4   0   8      212.99      282.89     97.52 o 
   5   0   8     7572.17     7109.49    315.54 o 
   6   0   8    18948.09    18313.06    547.52 o 
   7   0   8     5661.94     6056.39    455.34 o 
   8   0   8     1095.69     1201.39    186.54 o 
   9   0   8      478.58      474.04    155.25 o 
  10   0   8     1216.67      877.22    188.36 o 
  11   0   8      277.61      472.11    163.94 o 
  12   0   8     2287.22     2375.81    274.64 o 
  13   0   8    10466.58    10388.02    506.00 o 
  14   0   8     1575.46     2155.11    365.19 o 
  15   0   8     1384.99     1693.68    465.62 o 
  16   0   8     3565.26     4627.59    539.87 o 
  17   0   8     1223.00     1429.71    781.48 o 
  18   0   8      225.78     1010.66    303.03 o 
  19   0   8        1.58      643.83    238.63 o 
  20   0   8      770.34      181.29    430.34 o 
 -26   1   8       96.57      358.09    165.28 o 
 -25   1   8      291.24      701.85    260.87 o 
 -24   1   8      263.48      555.90    157.24 o 
 -23   1   8      209.40      188.38    148.58 o 
 -22   1   8       22.65      253.91    156.74 o 
 -21   1   8      124.99      235.92    129.89 o 
 -20   1   8      167.87      281.96    125.01 o 
 -19   1   8      292.09      418.38    169.23 o 
 -18   1   8     1035.36     1117.14    169.33 o 
 -17   1   8        0.20      -25.43    109.08 o 
 -16   1   8       95.59       73.42    105.70 o 
 -15   1   8     1827.12     1788.78    202.97 o 
 -14   1   8       92.13      191.73    113.17 o 
 -13   1   8     2040.37     2618.68    307.67 o 
 -12   1   8     2795.24     3038.85    219.62 o 
 -11   1   8     1511.38     1430.34    155.18 o 
 -10   1   8      472.01      707.38    123.35 o 
  -9   1   8     3084.59     2932.09    193.21 o 
  -8   1   8     6338.21     6624.26    256.87 o 
  -7   1   8       11.53      -22.85     69.18 o 
  -6   1   8     3203.64     3264.15    174.00 o 
  -5   1   8     2999.26     3332.78    181.28 o 
  -4   1   8      572.36      654.88     80.57 o 
  -3   1   8      324.42      482.81     68.69 o 
  -2   1   8       58.46       34.80     45.92 o 
  -1   1   8       12.02       63.09     59.92 o 
   0   1   8       78.54       70.21     77.04 o 
   1   1   8      104.88       81.05    108.64 o 
   2   1   8        0.14       28.32     48.84 o 
   3   1   8      231.11      300.85     65.67 o 
   4   1   8     3351.06     3430.09    163.19 o 
   5   1   8        0.19      -67.63     64.34 o 
   6   1   8        3.14       78.70     73.92 o 
   7   1   8      508.60      433.61     95.00 o 
   8   1   8      319.81      415.40    100.86 o 
   9   1   8       12.43       71.26     85.93 o 
  10   1   8      331.60      474.33    113.64 o 
  11   1   8       32.08      254.72    118.36 o 
  12   1   8      575.20      535.41    140.96 o 
  13   1   8       82.38      164.92    127.13 o 
  14   1   8       86.99      237.09    114.35 o 
  15   1   8      546.99      702.93    185.64 o 
  16   1   8        0.21      162.48    168.34 o 
  17   1   8       96.09      362.39    195.26 o 
  18   1   8       25.54       48.09    210.15 o 
  19   1   8      319.07      595.49    224.92 o 
  20   1   8        0.66      227.67    213.17 o 
 -25   2   8      419.40      394.82    159.84 o 
 -24   2   8     2852.00     3121.22    288.91 o 
 -23   2   8     9896.94     9079.98    681.37 o 
 -22   2   8      374.31      360.79    136.53 o 
 -21   2   8    10476.31     9041.60    457.83 o 
 -20   2   8     2735.27     2786.27    356.58 o 
 -19   2   8     1186.00     1220.34    205.39 o 
 -18   2   8      105.71      313.90    124.67 o 
 -17   2   8     2681.14     3326.75    255.49 o 
 -16   2   8     7576.96     6933.23    513.98 o 
 -15   2   8    22670.95    20495.59    515.08 o 
 -14   2   8      639.44      685.53    132.30 o 
 -13   2   8    26648.08    24135.27    650.81 o 
 -12   2   8    10146.45    10078.52    362.65 o 
 -11   2   8     3201.07     3434.77    222.98 o 
 -10   2   8    10476.53    10948.49    335.28 o 
  -9   2   8    43822.04    43193.18    731.35 o 
  -8   2   8      295.78      301.51     89.46 o 
  -7   2   8    48491.86    45885.22    928.68 o 
  -6   2   8    15787.94    14939.48    311.78 o 
  -5   2   8    30991.50    31405.56    497.64 o 
  -4   2   8     4621.23     5640.29    182.71 o 
  -3   2   8    56043.72    56590.11    811.04 o 
  -2   2   8     7234.47     6982.37    251.21 o 
  -1   2   8    64771.91    65787.92   1831.62 o 
   0   2   8    11940.22    12266.92    286.02 o 
   1   2   8    53890.91    54258.20    938.60 o 
   2   2   8      122.51      106.82     48.11 o 
   3   2   8    21719.04    20734.66    402.36 o 
   4   2   8       42.53      126.93     61.30 o 
   5   2   8    16128.83    15398.86    382.38 o 
   6   2   8    14851.41    14377.08    334.30 o 
   7   2   8     9346.49     9249.67    280.61 o 
   8   2   8     1995.60     2348.91    170.72 o 
   9   2   8      568.16      494.94    103.26 o 
  10   2   8     2636.62     2879.76    192.01 o 
  11   2   8      889.16      985.59    163.20 o 
  12   2   8     5847.68     6168.13    345.41 o 
  13   2   8     7841.00     8575.09    407.72 o 
  14   2   8     3657.68     4111.32    311.38 o 
  15   2   8      293.54      433.79    133.56 o 
  16   2   8     8250.08     8332.69    663.68 o 
  17   2   8      194.79      257.16    149.03 o 
  18   2   8     1168.83     1639.06    520.72 o 
  19   2   8      192.40      486.32    233.66 o 
  20   2   8       33.56     -130.48    325.97 o 
 -25   3   8      736.71      877.88    241.42 o 
 -24   3   8       24.02       66.89    204.48 o 
 -23   3   8      284.94      279.42    218.04 o 
 -22   3   8      403.75      298.06    153.57 o 
 -21   3   8        0.52       76.05    122.60 o 
 -20   3   8        2.18       12.78    121.38 o 
 -19   3   8       51.72      209.80    120.11 o 
 -18   3   8     1086.17     1122.97    170.40 o 
 -17   3   8     1713.91     1770.62    193.18 o 
 -16   3   8        4.78      -33.86    100.88 o 
 -15   3   8     2441.75     2582.49    221.58 o 
 -14   3   8      477.25      463.38    127.00 o 
 -13   3   8     1765.69     1777.59    180.23 o 
 -12   3   8     2736.28     2723.11    244.75 o 
 -11   3   8      307.11      382.16    109.13 o 
 -10   3   8     3561.55     3480.74    218.17 o 
  -9   3   8     8756.62     9241.05    302.38 o 
  -8   3   8     1270.78     1122.26    120.14 o 
  -7   3   8        1.06      133.05     72.28 o 
  -6   3   8     1149.07     1283.65    136.10 o 
  -5   3   8     1170.90     1196.07    105.28 o 
  -4   3   8     1541.32     1802.31    124.27 o 
  -3   3   8     1769.00     2183.50    118.61 o 
  -2   3   8      112.63      254.24     91.22 o 
  -1   3   8      341.68      419.11    206.28 o 
   0   3   8      898.83     1268.21    130.63 o 
   1   3   8     1788.46     1889.77    151.06 o 
   2   3   8     3198.31     3437.54    169.87 o 
   3   3   8     4480.19     4703.99    153.90 o 
   4   3   8      223.28      266.96     91.63 o 
   5   3   8     7372.27     7427.92    314.21 o 
   6   3   8      422.77      430.12     87.47 o 
   7   3   8      106.74      232.22     81.86 o 
   8   3   8        0.25      107.74     77.55 o 
   9   3   8     1584.46     1467.70    167.83 o 
  10   3   8     2669.96     2998.93    507.84 o 
  11   3   8      153.44      423.12    125.24 o 
  12   3   8     2173.32     2215.47    289.53 o 
  13   3   8        0.01       56.00    149.11 o 
  14   3   8      665.20      503.30    149.31 o 
  15   3   8      227.94      249.07    133.39 o 
  16   3   8      304.63      237.83    128.65 o 
  17   3   8      123.80      574.14    211.54 o 
  18   3   8        0.05      172.33    204.23 o 
  19   3   8      204.45      584.99    457.38 o 
  20   3   8      509.07      639.07    327.79 o 
 -25   4   8     1667.10     1531.57    287.66 o 
 -24   4   8     4133.26     3617.88    452.27 o 
 -23   4   8     4828.03     4819.30    382.28 o 
 -22   4   8     1411.43     1411.91    189.26 o 
 -21   4   8     5614.74     5109.05    341.40 o 
 -20   4   8     7120.22     6663.27    408.43 o 
 -19   4   8       27.01      220.92    125.73 o 
 -18   4   8       22.62       26.44    127.06 o 
 -17   4   8     2869.61     3277.46    252.00 o 
 -16   4   8     7837.78     6869.85    346.32 o 
 -15   4   8    30568.38    28415.54    629.35 o 
 -14   4   8      550.26      531.16    125.32 o 
 -13   4   8     7185.38     7473.93    468.39 o 
 -12   4   8     5852.87     6217.15    301.14 o 
 -11   4   8     4674.36     4794.81    258.16 o 
 -10   4   8     6996.12     7572.58    300.85 o 
  -9   4   8     5456.25     5682.58    259.26 o 
  -8   4   8     6899.70     6869.47    249.54 o 
  -7   4   8    59140.84    59728.06    843.79 o 
  -6   4   8       99.90      158.66     74.43 o 
  -5   4   8    20130.04    19456.01    393.44 o 
  -4   4   8    10807.18     9857.81    253.81 o 
  -3   4   8    27432.88    25667.61    453.52 o 
  -2   4   8    29476.72    31410.20    516.28 o 
  -1   4   8    49701.52    49202.74    846.36 o 
   0   4   8      159.68       94.02     78.97 o 
   1   4   8    18488.37    17281.06    406.95 o 
   2   4   8     1028.79      964.90    153.77 o 
   3   4   8     7388.87     7542.13    217.35 o 
   4   4   8     6403.30     6285.15    210.94 o 
   5   4   8     1613.17     1753.80    140.89 o 
   6   4   8    19311.54    18934.84    348.69 o 
   7   4   8     8356.92     8164.99    254.36 o 
   8   4   8     2095.97     2195.89    201.46 o 
   9   4   8     3159.53     3235.20    239.55 o 
  10   4   8    11078.46    10477.95    407.78 o 
  11   4   8     1180.31     1145.35    206.91 o 
  12   4   8     6019.58     5703.23    362.35 o 
  13   4   8     4680.76     5225.88    403.27 o 
  14   4   8    12002.18    12554.96    834.53 o 
  15   4   8       40.01      399.81    171.37 o 
  16   4   8     8029.08     8803.76    626.16 o 
  17   4   8       10.05       15.93    159.64 o 
  18   4   8     2267.81     2364.13    335.92 o 
  19   4   8      754.12      784.43    320.12 o 
  20   4   8      117.73       62.42    305.03 o 
 -25   5   8       34.42      937.09    225.54 o 
 -24   5   8      144.63      575.79    218.80 o 
 -23   5   8      430.47      431.82    267.43 o 
 -22   5   8       46.41      287.61    152.49 o 
 -21   5   8     3476.06     3040.68    303.19 o 
 -20   5   8       27.51      194.25    122.58 o 
 -19   5   8      111.15      290.67    126.02 o 
 -18   5   8     2561.16     2355.48    331.49 o 
 -17   5   8       81.82       -2.43    111.41 o 
 -16   5   8     2549.44     2315.54    210.04 o 
 -15   5   8      558.18      798.76    142.04 o 
 -14   5   8       34.13       99.49    105.00 o 
 -13   5   8      133.06        9.53    102.83 o 
 -12   5   8      739.12      850.46    138.36 o 
 -11   5   8      131.71       70.26     97.51 o 
 -10   5   8     4502.94     4631.60    251.43 o 
  -9   5   8      570.99      559.97    105.20 o 
  -8   5   8      124.37      136.44    105.55 o 
  -7   5   8     1707.79     1855.29    142.77 o 
  -6   5   8        7.12       -6.78     68.52 o 
  -5   5   8        9.27      163.48     75.56 o 
  -4   5   8     4457.53     4518.67    190.26 o 
  -3   5   8      748.10      713.20     93.02 o 
  -2   5   8     1238.53     1460.10    126.72 o 
  -1   5   8      765.36     1134.35    161.66 o 
   0   5   8       22.12      119.26     63.21 o 
   1   5   8      811.29      921.09    158.89 o 
   2   5   8      386.11      501.22     80.51 o 
   3   5   8        0.36       18.40     62.22 o 
   4   5   8      736.43      914.53    121.50 o 
   5   5   8      871.42      952.17    109.59 o 
   6   5   8     2731.65     2729.81    203.01 o 
   7   5   8       54.87       30.11     99.56 o 
   8   5   8     1312.85     1180.48    157.14 o 
   9   5   8     5694.89     5942.20    318.82 o 
  10   5   8      855.85     1017.29    163.36 o 
  11   5   8      396.05      366.37    128.81 o 
  12   5   8      701.94      902.17    176.26 o 
  13   5   8      301.59      192.71    125.32 o 
  14   5   8      577.57      754.77    198.72 o 
  15   5   8      503.81      654.64    198.93 o 
  16   5   8        2.28      -84.63    290.65 o 
  17   5   8       44.86      609.23    228.73 o 
  18   5   8      216.06      -64.58    199.03 o 
  19   5   8      165.79      -13.80    267.97 o 
 -24   6   8     5857.19     5442.43    502.40 o 
 -23   6   8     3817.00     4251.49    429.05 o 
 -22   6   8     2711.45     2843.40    338.22 o 
 -21   6   8     1304.63     1375.86    206.05 o 
 -20   6   8     2747.83     3190.98    301.63 o 
 -19   6   8        0.70      195.37    134.90 o 
 -18   6   8      467.23      428.38    158.33 o 
 -17   6   8     5988.06     5457.09    320.72 o 
 -16   6   8     9958.95     8950.31    375.78 o 
 -15   6   8     8250.24     7645.01    360.56 o 
 -14   6   8      224.82      256.08    114.59 o 
 -13   6   8     2661.24     2842.90    238.92 o 
 -12   6   8      365.41      357.89    132.04 o 
 -11   6   8     7462.33     7537.08    317.23 o 
 -10   6   8      148.56      199.40     92.03 o 
  -9   6   8     6854.70     6954.01    268.92 o 
  -8   6   8    10892.71    10965.65    303.22 o 
  -7   6   8    21005.29    20492.01    445.32 o 
  -6   6   8      149.65      237.12     83.29 o 
  -5   6   8    15860.97    15141.08    351.35 o 
  -4   6   8     1710.94     1583.89    131.19 o 
  -3   6   8     9872.42     9085.27    257.54 o 
  -2   6   8      191.09      211.67     86.73 o 
  -1   6   8     5120.99     4725.42    188.77 o 
   0   6   8     8739.99     8651.53    246.78 o 
   1   6   8     3683.32     3972.52    176.99 o 
   2   6   8      245.22      233.68     73.03 o 
   3   6   8     2293.79     2350.32    138.68 o 
   4   6   8      161.50       90.05     93.89 o 
   5   6   8     5896.41     6127.30    311.31 o 
   6   6   8     5655.52     5935.69    292.04 o 
   7   6   8     1444.55     1738.86    177.94 o 
   8   6   8    12231.94    12598.67    415.49 o 
   9   6   8     3487.17     3810.82    262.04 o 
  10   6   8     1956.61     2406.67    225.09 o 
  11   6   8      252.27      249.71    123.58 o 
  12   6   8     1404.25     1425.09    178.17 o 
  13   6   8      199.44      372.65    160.78 o 
  14   6   8    12248.14    12424.22    607.64 o 
  15   6   8       10.33      429.75    379.49 o 
  16   6   8     8965.02     8654.93    644.11 o 
  17   6   8      122.82      296.17    220.56 o 
  18   6   8     2114.21     2182.98    621.91 o 
  19   6   8      742.12      729.21    251.15 o 
 -24   7   8       87.06      339.11    216.78 o 
 -23   7   8        3.07      277.36    190.38 o 
 -22   7   8      180.85      638.39    213.17 o 
 -21   7   8     2560.73     2689.25    333.82 o 
 -20   7   8     1432.48     1871.78    385.63 o 
 -19   7   8     3098.89     2821.41    286.29 o 
 -18   7   8     3030.14     2920.42    285.30 o 
 -17   7   8      228.65      281.68    156.51 o 
 -16   7   8     5011.04     4151.74    321.41 o 
 -15   7   8     1264.07     1443.11    169.80 o 
 -14   7   8     1239.80     1500.49    222.80 o 
 -13   7   8      120.17      133.77    108.79 o 
 -12   7   8      517.02      372.03    120.06 o 
 -11   7   8     1765.01     1853.78    164.19 o 
 -10   7   8     9527.50     9415.13    389.88 o 
  -9   7   8      515.54      631.48    113.25 o 
  -8   7   8     2734.55     2959.32    309.09 o 
  -7   7   8     1045.89     1154.64    130.51 o 
  -6   7   8     6209.08     6023.18    256.51 o 
  -5   7   8     4035.37     3693.81    202.50 o 
  -4   7   8     7923.91     7863.68    281.10 o 
  -3   7   8     1014.41     1189.18    121.55 o 
  -2   7   8     2160.56     2338.96    157.21 o 
  -1   7   8     1686.62     1860.50    138.98 o 
   0   7   8     1118.81     1186.70    116.41 o 
   1   7   8      420.71      428.02    116.94 o 
   2   7   8      563.33      654.14    123.08 o 
   3   7   8     2610.84     2465.12    229.05 o 
   4   7   8      350.53      247.96    122.10 o 
   5   7   8      435.26      460.68    126.87 o 
   6   7   8     6671.55     6821.32    315.40 o 
   7   7   8      299.67      207.67    141.97 o 
   8   7   8     9452.94     9613.69    426.42 o 
   9   7   8     6728.47     7794.81    507.71 o 
  10   7   8       59.85      286.50    114.81 o 
  11   7   8       93.44      124.27    146.25 o 
  12   7   8        1.64      412.57    195.29 o 
  13   7   8      896.93      916.41    235.49 o 
  14   7   8       30.57       11.78    195.07 o 
  15   7   8      736.43      934.82    244.60 o 
  16   7   8       48.66      274.39    244.52 o 
  17   7   8      141.61      342.45    234.87 o 
  18   7   8       58.12      358.45    451.09 o 
  19   7   8      109.11      -74.50    229.63 o 
 -23   8   8     4272.25     4461.49    438.55 o 
 -22   8   8     2208.79     2253.43    534.41 o 
 -21   8   8      478.50      638.76    239.96 o 
 -20   8   8     1070.31     1069.65    235.74 o 
 -19   8   8      574.64      490.74    214.47 o 
 -18   8   8       56.17       -1.98    141.80 o 
 -17   8   8     4635.29     4335.92    339.01 o 
 -16   8   8     5904.70     5086.23    361.01 o 
 -15   8   8     9865.45     9331.89    532.99 o 
 -14   8   8       65.98       23.57    126.34 o 
 -13   8   8     7988.42     7972.56    326.76 o 
 -12   8   8     2132.30     2185.47    188.40 o 
 -11   8   8     4116.54     4181.18    245.76 o 
 -10   8   8       13.58      -23.99     81.90 o 
  -9   8   8    17176.08    16632.86    386.90 o 
  -8   8   8      371.14      685.05    116.25 o 
  -7   8   8     8919.07     8769.01    303.18 o 
  -6   8   8     7112.19     7656.67    293.62 o 
  -5   8   8     9153.89     9439.04    494.62 o 
  -4   8   8       68.89      206.33     84.19 o 
  -3   8   8     1349.77     1504.74    139.26 o 
  -2   8   8      908.19      960.82    184.59 o 
  -1   8   8     6480.52     6577.26    242.51 o 
   0   8   8     9799.13     9252.88    278.30 o 
   1   8   8    10322.63    10641.01    293.21 o 
   2   8   8    18215.38    17579.97    447.97 o 
   3   8   8     3350.79     3566.43    227.33 o 
   4   8   8     3984.44     4305.77    251.65 o 
   5   8   8     6347.90     6620.98    315.42 o 
   6   8   8    11487.38    11197.57    390.71 o 
   7   8   8      635.31      966.57    201.99 o 
   8   8   8    20086.08    19441.35    569.46 o 
   9   8   8     2808.70     2841.21    532.56 o 
  10   8   8     3430.79     4179.35    426.14 o 
  11   8   8     2812.05     3637.93    397.59 o 
  12   8   8      379.87      217.89    198.31 o 
  13   8   8      273.15      144.34    257.39 o 
  14   8   8     7835.76     7973.83    860.83 o 
  15   8   8      531.49        5.07    304.61 o 
  16   8   8    10398.17     9325.61   1273.03 o 
  17   8   8      271.76      266.57    252.37 o 
  18   8   8     1524.78     1889.46    339.22 o 
 -23   9   8       60.73      498.95    209.82 o 
 -22   9   8      367.79      582.41    220.16 o 
 -21   9   8      935.97      837.12    224.93 o 
 -20   9   8     1546.21     1502.48    252.91 o 
 -19   9   8     2320.93     2120.47    306.91 o 
 -18   9   8     1327.29     1372.09    201.33 o 
 -17   9   8     1111.28     1006.56    193.71 o 
 -16   9   8     3402.98     2493.09    264.84 o 
 -15   9   8     1506.42     1591.13    222.64 o 
 -14   9   8     2075.72     1998.72    231.47 o 
 -13   9   8      260.07      105.33    126.62 o 
 -12   9   8     6716.41     6506.55    335.41 o 
 -11   9   8     4630.76     4474.98    279.49 o 
 -10   9   8     5966.23     5839.70    325.95 o 
  -9   9   8        0.15     -106.94     71.29 o 
  -8   9   8     6387.28     6628.24    364.04 o 
  -7   9   8      399.60      453.44    181.45 o 
  -6   9   8     4646.27     4904.02    482.98 o 
  -5   9   8     4431.53     4710.80    272.22 o 
  -4   9   8     1703.10     1653.85    148.54 o 
  -3   9   8     5814.05     6224.26    263.58 o 
  -2   9   8     8244.34     8173.59    358.66 o 
  -1   9   8     1951.07     1978.07    156.27 o 
   0   9   8     3883.31     3672.56    198.66 o 
   1   9   8      669.46      887.43    104.87 o 
   2   9   8        1.00      209.44    108.73 o 
   3   9   8     1944.74     2213.16    290.92 o 
   4   9   8      611.36      765.42    133.52 o 
   5   9   8     2682.52     3271.03    236.00 o 
   6   9   8     9272.52     9421.13    390.18 o 
   7   9   8      829.98     1032.22    167.51 o 
   8   9   8     5234.92     5073.77    458.35 o 
   9   9   8     2241.40     1693.84    282.71 o 
  10   9   8      946.40      826.86    222.08 o 
  11   9   8       15.68      269.99    181.53 o 
  12   9   8       93.86      546.28    209.39 o 
  13   9   8      971.56     1018.78    265.01 o 
  14   9   8      513.19      367.30    221.88 o 
  15   9   8      767.07      637.57    252.12 o 
  16   9   8      270.57      429.18    234.12 o 
  17   9   8       20.06      165.62    222.06 o 
 -22  10   8     1490.22     2240.75    329.41 o 
 -21  10   8     1638.01      923.51    244.87 o 
 -20  10   8       83.03      175.08    185.13 o 
 -19  10   8     1627.84     1147.90    360.55 o 
 -18  10   8      791.77     1072.72    233.03 o 
 -17  10   8     1975.42     2141.97    248.67 o 
 -16  10   8     3923.42     4270.09    332.54 o 
 -15  10   8    11431.60    11651.58    532.96 o 
 -14  10   8      273.78      540.96    156.86 o 
 -13  10   8     4940.20     4917.92    340.68 o 
 -12  10   8     1424.64     1518.43    181.88 o 
 -11  10   8      474.06      564.47    136.11 o 
 -10  10   8     2946.97     3315.10    246.37 o 
  -9  10   8    11875.47    11303.91    543.20 o 
  -8  10   8      743.49      774.97    180.68 o 
  -7  10   8    19378.15    19240.12    470.05 o 
  -6  10   8      334.65      339.86     96.43 o 
  -5  10   8     2234.93     2739.63    193.99 o 
  -4  10   8      539.04      495.64    107.53 o 
  -3  10   8      352.35      275.94    193.36 o 
  -2  10   8     5166.33     5425.22    254.47 o 
  -1  10   8      487.63      676.30    105.33 o 
   0  10   8     3286.49     3239.81    192.67 o 
   1  10   8     3936.69     4235.31    268.58 o 
   2  10   8     6242.07     6433.52    563.24 o 
   3  10   8      112.05      276.14    108.92 o 
   4  10   8     3111.33     2951.16    270.00 o 
   5  10   8     7622.73     8026.28    621.65 o 
   6  10   8     4360.56     3474.51    386.38 o 
   7  10   8      863.87     1067.07    540.38 o 
   8  10   8    10598.85    10686.49    661.52 o 
   9  10   8     3798.50     3793.94    449.93 o 
  10  10   8     3407.56     3572.95    401.32 o 
  11  10   8        2.39       13.02    181.70 o 
  12  10   8      875.97     1012.05    262.64 o 
  13  10   8       46.54      246.77    382.29 o 
  14  10   8     3142.77     3015.64    431.72 o 
  15  10   8        8.60      405.39    225.36 o 
  16  10   8     3745.97     4863.95    529.86 o 
  17  10   8      223.23      615.09    255.64 o 
 -21  11   8        2.62        1.59    185.15 o 
 -20  11   8     2301.58     2063.85    303.47 o 
 -19  11   8     2370.31     1736.97    287.90 o 
 -18  11   8     2088.58     2257.08    351.85 o 
 -17  11   8      593.00      680.87    207.20 o 
 -16  11   8     1667.70     2463.72    307.49 o 
 -15  11   8      345.87      494.68    162.48 o 
 -14  11   8     6890.63     5994.58    389.64 o 
 -13  11   8      452.42      140.93    139.48 o 
 -12  11   8    11690.67    11308.74    445.18 o 
 -11  11   8     3523.15     3465.16    256.82 o 
 -10  11   8     9656.02     9575.23    565.91 o 
  -9  11   8       14.88      124.77    126.70 o 
  -8  11   8     6211.83     6035.39    346.08 o 
  -7  11   8      515.50      532.95    142.62 o 
  -6  11   8     7506.32     6836.22    349.43 o 
  -5  11   8    13222.97    12882.07    368.05 o 
  -4  11   8     2871.38     3426.79    216.75 o 
  -3  11   8    14081.03    14160.55    420.77 o 
  -2  11   8     2092.53     2279.39    177.92 o 
  -1  11   8      640.38      965.98    117.15 o 
   0  11   8     6262.17     7092.69    331.73 o 
   1  11   8     1539.36     1567.01    166.21 o 
   2  11   8     3874.02     4099.39    308.02 o 
   3  11   8     2999.86     3226.94    415.11 o 
   4  11   8     3232.26     2986.87    356.32 o 
   5  11   8     4482.02     4575.21    428.56 o 
   6  11   8     2439.48     2881.70    478.23 o 
   7  11   8     1035.90      609.05    215.23 o 
   8  11   8     3442.13     3327.07    634.30 o 
   9  11   8        0.90       -7.07    170.63 o 
  10  11   8        3.14      -32.46    320.43 o 
  11  11   8      796.30      810.59    252.03 o 
  12  11   8       18.28      -32.83    203.56 o 
  13  11   8     1323.59      947.55    280.94 o 
  14  11   8     1237.76     1310.40    420.87 o 
  15  11   8      372.58      300.56    386.43 o 
  16  11   8        5.07      377.09    236.45 o 
 -21  12   8     1241.31     1544.88    411.17 o 
 -20  12   8     1662.51     1585.93    286.56 o 
 -19  12   8        9.13     -147.36    257.16 o 
 -18  12   8     1208.19     1046.23    238.97 o 
 -17  12   8      573.99     1000.66    228.49 o 
 -16  12   8      105.47      453.43    189.14 o 
 -15  12   8    18922.84    17266.43    758.52 o 
 -14  12   8      581.54      353.27    151.16 o 
 -13  12   8     2571.73     2821.76    242.74 o 
 -12  12   8     1197.79     1382.28    185.99 o 
 -11  12   8      214.00      246.20    119.35 o 
 -10  12   8        6.00      -53.93    133.60 o 
  -9  12   8     7801.80     7763.94    408.99 o 
  -8  12   8      416.84      518.27    154.63 o 
  -7  12   8    18634.66    17894.34    869.47 o 
  -6  12   8      451.07      474.67    134.36 o 
  -5  12   8     3710.12     4240.97    283.57 o 
  -4  12   8       10.44      121.06    116.32 o 
  -3  12   8        3.10      149.36    114.38 o 
  -2  12   8     2511.31     2860.97    191.28 o 
  -1  12   8     9257.97     9906.23    442.00 o 
   0  12   8     1976.78     1829.09    306.45 o 
   1  12   8     6620.16     6849.45    771.58 o 
   2  12   8       71.64      231.27    222.69 o 
   3  12   8      611.07      591.65    197.22 o 
   4  12   8     1215.60     1204.31    242.97 o 
   5  12   8     2193.43     2318.36    322.03 o 
   6  12   8     6718.87     6412.39    827.27 o 
   7  12   8     2372.17     1777.87    474.96 o 
   8  12   8     5616.71     5768.42    509.36 o 
   9  12   8     6812.85     5581.41    514.42 o 
  10  12   8     1950.93     2315.54    430.97 o 
  11  12   8       19.79     -320.56    259.70 o 
  12  12   8      200.87      315.76    221.57 o 
  13  12   8      313.31      169.50    211.92 o 
  14  12   8     3074.57     3391.71    433.02 o 
  15  12   8       67.03      112.83    423.96 o 
 -20  13   8      401.26      757.03    264.27 o 
 -19  13   8      229.78      126.06    322.64 o 
 -18  13   8     2283.03     2709.49    341.61 o 
 -17  13   8       11.69      294.52    185.38 o 
 -16  13   8     1637.59     1382.72    253.53 o 
 -15  13   8      650.45      807.67    211.08 o 
 -14  13   8      623.42     1049.95    228.50 o 
 -13  13   8      740.45      828.59    157.78 o 
 -12  13   8     5245.71     4917.14    451.12 o 
 -11  13   8      300.55      515.98    161.75 o 
 -10  13   8     8101.00     8029.90    583.41 o 
  -9  13   8      853.15     1072.82    186.19 o 
  -8  13   8     2761.53     2890.84    253.53 o 
  -7  13   8        0.07       39.70    141.02 o 
  -6  13   8     1501.62     1343.90    181.63 o 
  -5  13   8     2830.71     2993.88    245.33 o 
  -4  13   8      452.65      691.65    130.80 o 
  -3  13   8     2105.01     1944.99    263.97 o 
  -2  13   8     4044.21     4030.61    709.16 o 
  -1  13   8       18.43      356.77    156.70 o 
   0  13   8     7534.29     8111.66    480.32 o 
   1  13   8      717.22      769.77    162.76 o 
   2  13   8      966.56      847.36    217.36 o 
   3  13   8      770.73      719.72    206.55 o 
   4  13   8       44.10     -170.14    221.95 o 
   5  13   8     3819.17     3777.38    747.37 o 
   6  13   8     1755.34     2154.68    445.06 o 
   7  13   8      438.29      786.62    407.68 o 
   8  13   8      664.82      698.45    728.92 o 
   9  13   8     1108.12     1787.56   1036.84 o 
  10  13   8      168.93      493.53    240.73 o 
  11  13   8      579.00      654.69    259.33 o 
  12  13   8       34.24     -257.03    449.68 o 
  13  13   8     1303.37     1132.12    449.02 o 
  14  13   8       70.68      294.42    292.97 o 
 -18  14   8      334.02      473.74    201.73 o 
 -17  14   8      817.06      845.05    237.48 o 
 -16  14   8      381.07      482.39    207.51 o 
 -15  14   8     6956.49     6918.54    514.59 o 
 -14  14   8        3.42      131.82    171.23 o 
 -13  14   8     1108.85     1205.72    268.08 o 
 -12  14   8      249.06      249.27    136.73 o 
 -11  14   8       91.65      190.59    132.46 o 
 -10  14   8        2.39      152.22    174.07 o 
  -9  14   8     2921.34     3298.12    319.42 o 
  -8  14   8      244.90      394.15    145.32 o 
  -7  14   8    10433.32    10264.92    815.33 o 
  -6  14   8       79.93      365.00    154.83 o 
  -5  14   8     1962.13     2204.52    243.29 o 
  -4  14   8      640.68      736.39    196.52 o 
  -3  14   8      104.38      147.45    153.78 o 
  -2  14   8      840.24      646.16    241.64 o 
  -1  14   8     4610.74     5101.98    466.75 o 
   0  14   8     1638.07     1784.92    361.01 o 
   1  14   8     3804.32     4311.76    549.70 o 
   2  14   8      509.21      708.91    443.42 o 
   3  14   8       73.34      220.08    156.72 o 
   4  14   8       46.04      163.47    170.47 o 
   5  14   8      641.18      792.65    225.58 o 
   6  14   8     2172.05     1583.75    283.03 o 
   7  14   8     2328.64     2456.89    370.53 o 
   8  14   8     5593.27     4779.01    486.46 o 
   9  14   8     4443.15     4395.39    483.52 o 
  10  14   8     1747.23     2072.31    345.60 o 
  11  14   8       43.91      233.80    352.78 o 
  12  14   8        0.90      126.50    488.05 o 
  13  14   8        3.33      307.41    242.27 o 
 -17  15   8       21.76      409.95    202.66 o 
 -16  15   8      794.16      726.78    373.97 o 
 -15  15   8       38.11      -56.96    172.39 o 
 -14  15   8      577.43       47.43    348.88 o 
 -13  15   8     1446.98     1234.07    238.05 o 
 -12  15   8      202.76      435.77    203.56 o 
 -11  15   8      515.87     1101.43    260.80 o 
 -10  15   8     1532.09     1362.93    192.77 o 
  -9  15   8      193.35      411.73    141.94 o 
  -8  15   8     2644.16     2455.76    278.58 o 
  -7  15   8       58.47      314.57    151.23 o 
  -6  15   8     2837.01     2707.83    277.11 o 
  -5  15   8      170.91      169.99    164.49 o 
  -4  15   8     1969.23     1406.64    388.49 o 
  -3  15   8        0.56      216.29    150.80 o 
  -2  15   8     5211.20     5517.93    625.14 o 
  -1  15   8     1038.36     1093.98    311.44 o 
   0  15   8     3481.53     3576.25    837.32 o 
   1  15   8     1362.20     1306.26    458.84 o 
   2  15   8     1194.29     1542.99    377.21 o 
   3  15   8      828.71     1152.01    329.24 o 
   4  15   8     2666.07     3226.30    624.02 o 
   5  15   8     1205.55      742.39    283.93 o 
   6  15   8      141.01      846.13    221.89 o 
   7  15   8       56.20      -42.61    193.26 o 
   8  15   8     1584.65     1501.07    285.92 o 
   9  15   8     2996.27     2741.14    381.24 o 
  10  15   8      172.92      -80.53    353.71 o 
  11  15   8      108.81      113.82    322.17 o 
  12  15   8      264.79      857.55    337.16 o 
 -15  16   8     1926.73     2243.18    303.55 o 
 -14  16   8       78.66      155.92    183.99 o 
 -13  16   8      833.15     1133.13    224.13 o 
 -12  16   8      638.47     1235.87    199.86 o 
 -11  16   8      205.37      247.58    195.02 o 
 -10  16   8      482.93      604.12    215.53 o 
  -9  16   8      508.28      800.45    186.01 o 
  -8  16   8      305.81      424.64    165.96 o 
  -7  16   8     4162.37     3878.38    335.25 o 
  -6  16   8        7.15       57.96    239.09 o 
  -5  16   8      190.59      369.26    167.09 o 
  -4  16   8      675.18      854.58    215.47 o 
  -3  16   8       34.30      258.55    263.75 o 
  -2  16   8        1.20      -66.02    232.89 o 
  -1  16   8     1812.67     1805.32    702.98 o 
   0  16   8     7163.17     6551.90    688.65 o 
   1  16   8     2798.85     2420.17    434.63 o 
   2  16   8       28.10      -37.22    235.12 o 
   3  16   8      101.30      345.33    222.97 o 
   4  16   8      725.95      163.02    248.19 o 
   5  16   8      366.80      706.91    380.11 o 
   6  16   8      879.12     1102.56    326.43 o 
   7  16   8      780.42     1000.70    338.62 o 
   8  16   8     5205.25     5586.37    679.99 o 
   9  16   8     2295.25     2133.06    317.30 o 
  10  16   8      792.52     1564.59    392.49 o 
 -13  17   8     1730.70     1513.32    295.71 o 
 -12  17   8       18.74      -84.13    210.90 o 
 -11  17   8      179.75      561.34    219.72 o 
 -10  17   8      888.33      607.38    431.62 o 
  -9  17   8      157.42      273.05    175.55 o 
  -8  17   8     1078.79      964.89    287.20 o 
  -7  17   8       86.37       56.58    319.28 o 
  -6  17   8      248.17      115.22    468.19 o 
  -5  17   8       15.10      414.78    281.09 o 
  -4  17   8      111.63      305.67    263.86 o 
  -3  17   8       48.32      161.77    285.73 o 
  -2  17   8      633.93      903.42    311.62 o 
  -1  17   8      297.37      184.95    248.68 o 
   0  17   8     2236.80     2473.47    429.58 o 
   1  17   8      779.54      598.20    292.89 o 
   2  17   8      834.99     1023.91    319.59 o 
   3  17   8      107.97      436.08    272.77 o 
   4  17   8     1542.93     1456.62    443.19 o 
   5  17   8      196.55      103.13    249.72 o 
   6  17   8      117.68       29.10    262.14 o 
   7  17   8      181.57      309.08    283.16 o 
   8  17   8      324.99      324.08    316.80 o 
 -11  18   8       34.20      542.21    209.14 o 
 -10  18   8     2232.75     1632.38    384.70 o 
  -9  18   8      779.49      910.15    253.57 o 
  -8  18   8      678.64      994.78    560.70 o 
  -7  18   8     1787.33     1829.30    628.92 o 
  -6  18   8       95.74      415.83    211.95 o 
  -5  18   8      333.54      183.15    381.98 o 
  -4  18   8     1053.09      800.97    304.02 o 
  -3  18   8      336.18      319.06    278.80 o 
  -2  18   8       57.29      166.06    267.11 o 
  -1  18   8      946.98     1222.10    355.45 o 
   0  18   8      861.40     1098.36    405.34 o 
   1  18   8     1131.91      821.45    919.09 o 
   2  18   8     3515.17     2938.27   1055.53 o 
   3  18   8       26.60     -165.15    254.85 o 
   4  18   8     1200.17     1473.77    396.23 o 
   5  18   8      177.90      218.18    271.71 o 
  -6  19   8       65.24     -203.26    445.29 o 
  -5  19   8       41.20      210.85    414.69 o 
  -4  19   8      181.13     -375.67    250.45 o 
  -3  19   8       49.20       -3.72    293.61 o 
  -2  19   8      709.94      910.27    319.86 o 
  -1  19   8       11.86      298.23    302.84 o 
   0  19   8     1771.12     1780.85    424.53 o 
   1  19   8     2470.86     2415.26    469.45 o 
 -25   1   9     2817.03     2637.40    274.90 o 
 -24   1   9      338.80      583.51    167.11 o 
 -23   1   9       11.14      193.45    145.70 o 
 -22   1   9     1987.35     2158.22    229.86 o 
 -21   1   9     1572.42     1646.93    211.55 o 
 -20   1   9       25.67      -78.27    187.15 o 
 -19   1   9    16714.78    16160.47    564.35 o 
 -18   1   9    10882.41    10619.78    452.61 o 
 -17   1   9    12203.69    11636.24    460.24 o 
 -16   1   9      116.22       90.39    108.28 o 
 -15   1   9     1478.52     1697.69    220.54 o 
 -14   1   9      161.53      239.52    111.33 o 
 -13   1   9    11775.33    11869.62    421.98 o 
 -12   1   9     2419.50     2230.95    194.03 o 
 -11   1   9    31398.14    29746.24    595.10 o 
 -10   1   9     1579.52     1246.86    172.31 o 
  -9   1   9     6437.05     7115.18    472.50 o 
  -8   1   9      425.06      375.11     96.18 o 
  -7   1   9     1442.27     1515.33    139.11 o 
  -6   1   9      362.23      606.95     91.32 o 
  -5   1   9    29355.05    27994.51    598.28 o 
  -4   1   9     5029.24     4675.37    171.82 o 
  -3   1   9    21832.03    18827.24    317.32 o 
  -2   1   9      184.60      335.17     56.98 o 
  -1   1   9    17998.92    17512.46    363.29 o 
   0   1   9      113.98       47.13     62.43 o 
   1   1   9     6238.82     6816.52    250.82 o 
   2   1   9     1488.03     1345.31    130.12 o 
   3   1   9    10547.09     9243.52    245.49 o 
   4   1   9    17305.36    17029.27    358.27 o 
   5   1   9    12968.59    12653.81    316.99 o 
   6   1   9       22.21       37.66     71.51 o 
   7   1   9      632.57      690.77    107.39 o 
   8   1   9     3220.45     3255.56    200.08 o 
   9   1   9     1896.03     2297.49    225.80 o 
  10   1   9     3652.02     4173.98    234.63 o 
  11   1   9      966.90      861.46    152.99 o 
  12   1   9    18446.79    17859.71    512.06 o 
  13   1   9     2184.53     2268.39    211.92 o 
  14   1   9     1309.24     1828.27    229.07 o 
  15   1   9     7913.70     7511.31    839.70 o 
  16   1   9      761.73      733.98    232.96 o 
  17   1   9      172.61      555.82    356.45 o 
  18   1   9     2838.74     2830.58    507.87 o 
  19   1   9      903.93      551.54    346.49 o 
 -25   2   9      714.37      956.39    184.04 o 
 -24   2   9      395.74      582.68    222.09 o 
 -23   2   9        9.41      218.89    138.71 o 
 -22   2   9     2012.39     2330.37    302.50 o 
 -21   2   9     3187.42     2812.58    263.02 o 
 -20   2   9     4844.94     4422.71    396.11 o 
 -19   2   9      257.50      628.08    148.32 o 
 -18   2   9      304.81      237.65    121.81 o 
 -17   2   9      641.25      717.46    145.40 o 
 -16   2   9      730.38      894.11    180.68 o 
 -15   2   9      205.46      342.13    123.12 o 
 -14   2   9      174.09       56.24    107.86 o 
 -13   2   9     1527.40     1280.49    163.02 o 
 -12   2   9     1189.47     1058.79    149.44 o 
 -11   2   9     3026.77     3151.18    221.03 o 
 -10   2   9     3377.69     3373.33    218.21 o 
  -9   2   9     2501.73     2852.34    319.81 o 
  -8   2   9       47.77       21.09     80.01 o 
  -7   2   9      197.87       64.32     70.27 o 
  -6   2   9       75.85      212.76     76.48 o 
  -5   2   9       13.21       82.07     63.59 o 
  -4   2   9     3516.60     3348.11    188.17 o 
  -3   2   9     6302.60     6180.74    337.21 o 
  -2   2   9       17.39      -50.91     78.24 o 
  -1   2   9       12.64      -19.22     64.19 o 
   0   2   9      449.07      468.95     85.36 o 
   1   2   9     5478.43     5729.76    215.95 o 
   2   2   9     7269.14     7684.59    581.73 o 
   3   2   9        2.80       67.14     53.18 o 
   4   2   9       13.74       81.80     63.77 o 
   5   2   9      854.51      926.24    108.00 o 
   6   2   9     2194.77     2030.29    151.08 o 
   7   2   9       11.91      108.52     82.00 o 
   8   2   9      256.18      388.67     94.84 o 
   9   2   9     3412.19     3348.13    206.31 o 
  10   2   9       79.30      142.55    114.73 o 
  11   2   9      283.68      384.48    127.38 o 
  12   2   9     1127.14     1046.88    159.30 o 
  13   2   9       87.15      148.12    110.51 o 
  14   2   9      604.16      475.15    156.85 o 
  15   2   9      422.85      343.89    194.31 o 
  16   2   9      417.80      727.57    232.39 o 
  17   2   9       16.63       21.87    182.10 o 
  18   2   9      427.08      590.64    328.76 o 
  19   2   9      356.36      640.58    347.21 o 
 -25   3   9     4165.33     4174.57    362.63 o 
 -24   3   9      590.46      497.49    155.19 o 
 -23   3   9      530.00      595.32    158.08 o 
 -22   3   9      680.68      688.78    160.38 o 
 -21   3   9     3045.14     2775.04    262.24 o 
 -20   3   9      695.45     1213.48    233.34 o 
 -19   3   9    16281.09    16431.95    542.02 o 
 -18   3   9     9104.09     8813.14    425.50 o 
 -17   3   9     8878.14     9138.26    413.74 o 
 -16   3   9     4289.09     4081.33    276.83 o 
 -15   3   9      354.88      171.07    118.03 o 
 -14   3   9      935.58      683.06    139.03 o 
 -13   3   9    20782.77    19978.89    495.18 o 
 -12   3   9     8536.30     8266.94    338.56 o 
 -11   3   9    35765.87    32831.88   1168.03 o 
 -10   3   9      363.85      464.87    118.72 o 
  -9   3   9    11180.44    11083.73    318.93 o 
  -8   3   9      583.10      924.49    114.01 o 
  -7   3   9     8754.74     9059.41    267.17 o 
  -6   3   9      122.85      113.74     84.84 o 
  -5   3   9    59381.91    57372.61    817.94 o 
  -4   3   9    45573.31    44210.52    691.56 o 
  -3   3   9    70956.23    71291.53   1146.44 o 
  -2   3   9      280.74      754.88    117.60 o 
  -1   3   9     1612.25     1719.77    155.56 o 
   0   3   9       60.70       24.75    120.71 o 
   1   3   9     2005.38     2371.65    153.82 o 
   2   3   9     2400.29     2636.96    161.52 o 
   3   3   9     9561.67     8946.59    270.71 o 
   4   3   9    23481.85    22552.71    397.10 o 
   5   3   9    15179.06    14685.68    336.42 o 
   6   3   9     1369.74     1672.65    134.58 o 
   7   3   9     2334.25     2769.40    176.05 o 
   8   3   9      635.24      812.24    147.16 o 
   9   3   9       47.30      137.15    102.82 o 
  10   3   9    14860.15    14817.20    461.81 o 
  11   3   9      149.17      129.15    107.67 o 
  12   3   9    21827.56    21278.33    628.63 o 
  13   3   9      223.55      434.72    167.77 o 
  14   3   9     2754.84     2634.43    283.05 o 
  15   3   9     1688.18     2313.65    344.87 o 
  16   3   9      262.92      640.99    237.21 o 
  17   3   9      402.38      801.60    312.29 o 
  18   3   9      903.18     1314.81    280.19 o 
  19   3   9      168.05     -279.31    288.32 o 
 -25   4   9      842.95      810.87    253.20 o 
 -24   4   9       87.64      -15.56    145.73 o 
 -23   4   9     1196.28     1202.93    215.07 o 
 -22   4   9      430.55      488.82    146.41 o 
 -21   4   9      957.77      995.84    171.68 o 
 -20   4   9     3485.49     3333.91    312.75 o 
 -19   4   9      114.44      377.82    128.72 o 
 -18   4   9      383.12      519.43    133.69 o 
 -17   4   9       22.34       69.09    156.74 o 
 -16   4   9      116.27       73.10    102.46 o 
 -15   4   9      256.29      353.93    116.82 o 
 -14   4   9      956.05     1115.24    158.65 o 
 -13   4   9        1.86     -111.11     93.94 o 
 -12   4   9     1980.07     1937.82    226.17 o 
 -11   4   9     3673.92     3311.13    227.24 o 
 -10   4   9      124.88       28.22     91.75 o 
  -9   4   9      669.10      614.68    107.20 o 
  -8   4   9      383.35      439.25    103.80 o 
  -7   4   9      436.62      368.18     88.04 o 
  -6   4   9      546.28      766.99    124.10 o 
  -5   4   9       58.26      165.66     73.10 o 
  -4   4   9      821.92      860.50    103.59 o 
  -3   4   9     1057.90     1180.80    139.95 o 
  -2   4   9        0.35      -55.20     74.68 o 
  -1   4   9     3332.98     3994.97    244.81 o 
   0   4   9     2640.81     3127.66    204.66 o 
   1   4   9     1026.14     1167.07    134.75 o 
   2   4   9      181.39      262.58     89.79 o 
   3   4   9     5333.36     5503.33    189.08 o 
   4   4   9     2336.63     2391.62    125.19 o 
   5   4   9       24.58       47.83     79.11 o 
   6   4   9      926.40     1092.59    158.44 o 
   7   4   9     1836.88     1793.46    234.60 o 
   8   4   9      699.69      660.27    164.22 o 
   9   4   9     2305.79     2308.29    208.06 o 
  10   4   9      710.54      892.10    139.32 o 
  11   4   9       33.05      348.74    144.14 o 
  12   4   9       41.08       65.12    146.00 o 
  13   4   9      576.66      684.75    352.70 o 
  14   4   9       48.93      172.23    156.44 o 
  15   4   9      149.03      150.43    164.05 o 
  16   4   9        5.11       10.55    260.51 o 
  17   4   9      766.38      584.25    228.68 o 
  18   4   9     1515.04     1585.20    281.20 o 
  19   4   9     1206.03     1548.40    348.03 o 
 -25   5   9     1513.28     1742.12    539.94 o 
 -24   5   9     2612.62     1750.22    363.31 o 
 -23   5   9      417.61      509.94    178.14 o 
 -22   5   9       12.33      174.93    163.75 o 
 -21   5   9     4570.01     4862.47    377.98 o 
 -20   5   9     1696.72     2076.70    222.30 o 
 -19   5   9    13791.44    13401.74    537.63 o 
 -18   5   9     4041.47     4342.08    297.27 o 
 -17   5   9     7653.48     7459.05    388.67 o 
 -16   5   9      811.70     1143.78    157.12 o 
 -15   5   9     7017.46     7563.25    364.85 o 
 -14   5   9       56.05      -21.25    138.19 o 
 -13   5   9    19885.05    16861.38    886.64 o 
 -12   5   9     2548.32     2702.96    213.73 o 
 -11   5   9    14911.10    14078.40    391.53 o 
 -10   5   9     2594.22     2829.39    191.39 o 
  -9   5   9     5299.90     5633.11    249.21 o 
  -8   5   9      248.98      294.15     94.40 o 
  -7   5   9     4447.74     4308.48    248.32 o 
  -6   5   9      399.09      368.12     95.72 o 
  -5   5   9    64403.07    62485.08    943.03 o 
  -4   5   9    17723.06    17103.37    438.77 o 
  -3   5   9    20797.83    19588.45    392.05 o 
  -2   5   9     7796.13     7544.50    225.69 o 
  -1   5   9      235.73      128.11     91.03 o 
   0   5   9      710.70      668.57    116.22 o 
   1   5   9      685.55      711.15    118.49 o 
   2   5   9     4357.31     4457.91    165.49 o 
   3   5   9     4282.62     4111.98    168.16 o 
   4   5   9    19639.09    19250.73    472.50 o 
   5   5   9     6030.51     6378.78    267.83 o 
   6   5   9     1988.41     1925.85    172.73 o 
   7   5   9     2130.95     2325.72    189.81 o 
   8   5   9       42.90      114.42     94.45 o 
   9   5   9        8.35      176.72    180.59 o 
  10   5   9    19020.28    17167.86    640.87 o 
  11   5   9        4.14      197.92    169.12 o 
  12   5   9    14269.57    13663.56    716.89 o 
  13   5   9      206.04      -56.92    142.41 o 
  14   5   9     3085.54     3334.61    434.30 o 
  15   5   9      317.98      736.04    195.80 o 
  16   5   9      458.11      260.44    169.21 o 
  17   5   9     1880.23     1573.70    299.13 o 
  18   5   9     2684.62     3840.02    714.43 o 
  19   5   9       59.68      338.02    259.69 o 
 -24   6   9      412.85      514.63    293.25 o 
 -23   6   9     1536.19     1857.11    349.49 o 
 -22   6   9      216.79      399.54    168.44 o 
 -21   6   9      974.61      932.50    190.49 o 
 -20   6   9     4229.13     4534.16    362.45 o 
 -19   6   9      157.71        7.41    203.66 o 
 -18   6   9     2140.09     2351.22    217.55 o 
 -17   6   9      656.51      500.94    134.34 o 
 -16   6   9      338.69      486.05    133.50 o 
 -15   6   9      669.96      634.99    144.17 o 
 -14   6   9     3223.58     3124.33    237.14 o 
 -13   6   9     2833.69     2768.49    223.45 o 
 -12   6   9     5650.70     5727.62    299.68 o 
 -11   6   9        7.14       52.40    106.35 o 
 -10   6   9     7872.62     7540.11    291.54 o 
  -9   6   9     7279.34     7541.20    286.72 o 
  -8   6   9      378.71      604.68    107.64 o 
  -7   6   9      595.42      853.33    176.35 o 
  -6   6   9      963.05     1092.36    129.41 o 
  -5   6   9       34.68      155.21     84.22 o 
  -4   6   9     8652.28     9073.34    302.93 o 
  -3   6   9     1370.30     1494.50    126.77 o 
  -2   6   9     1537.67     1978.21    135.49 o 
  -1   6   9     1750.67     1962.37    129.84 o 
   0   6   9     1938.44     1658.13    123.13 o 
   1   6   9     2780.80     2766.92    150.27 o 
   2   6   9       82.41      119.09     67.82 o 
   3   6   9     1251.99     1458.44    113.37 o 
   4   6   9      400.91      619.93    109.89 o 
   5   6   9      356.67      503.71    142.19 o 
   6   6   9      272.79      389.26     99.17 o 
   7   6   9      216.22      339.34    311.43 o 
   8   6   9      496.71      528.72    151.24 o 
   9   6   9       25.09      208.96    140.27 o 
  10   6   9       50.24      149.03    141.17 o 
  11   6   9     1016.09     1485.17    224.17 o 
  12   6   9      253.07      302.04    162.35 o 
  13   6   9      389.09      350.31    181.36 o 
  14   6   9      108.69      340.17    166.82 o 
  15   6   9      149.31      124.72    284.35 o 
  16   6   9     1109.26     1167.38    260.51 o 
  17   6   9      252.75      182.38    216.14 o 
  18   6   9      855.15      998.10    250.07 o 
 -24   7   9     1020.25     1077.39    272.13 o 
 -23   7   9        1.02      -64.30    183.45 o 
 -22   7   9        7.15       85.85    187.61 o 
 -21   7   9     4476.15     4243.85    357.65 o 
 -20   7   9      422.58      395.36    156.98 o 
 -19   7   9     7429.43     7232.24    447.87 o 
 -18   7   9     3329.91     2897.27    290.62 o 
 -17   7   9     8370.57     7685.17    444.17 o 
 -16   7   9      846.69      873.18    158.62 o 
 -15   7   9     1706.16     1644.08    325.90 o 
 -14   7   9     1613.30     1894.87    193.75 o 
 -13   7   9    11865.63    10898.47    394.83 o 
 -12   7   9      520.37      511.82    233.89 o 
 -11   7   9    22051.71    21389.95    501.22 o 
 -10   7   9     1013.33     1148.74    136.37 o 
  -9   7   9     1185.37     1327.42    138.97 o 
  -8   7   9      457.00      385.89     96.04 o 
  -7   7   9      408.86      401.74    103.72 o 
  -6   7   9      594.94      929.97    147.28 o 
  -5   7   9    21188.81    19569.25    428.88 o 
  -4   7   9    11369.22    11437.47    319.48 o 
  -3   7   9     8880.26     8846.11    309.44 o 
  -2   7   9     3288.99     3458.15    185.19 o 
  -1   7   9      136.98      223.44     92.73 o 
   0   7   9     2244.65     2691.02    193.80 o 
   1   7   9     2872.95     3150.29    170.14 o 
   2   7   9     6520.80     6596.20    246.03 o 
   3   7   9     6443.31     6378.91    271.22 o 
   4   7   9    13006.39    13916.44    806.88 o 
   5   7   9      987.91      917.40    201.87 o 
   6   7   9    11998.36    12103.23    483.44 o 
   7   7   9        6.84     -130.75    147.49 o 
   8   7   9     1770.77     1878.00    225.36 o 
   9   7   9       45.32       54.68    144.60 o 
  10   7   9     1464.20     1459.89    227.42 o 
  11   7   9     1636.76     2026.70    261.97 o 
  12   7   9    14207.77    14091.45    849.24 o 
  13   7   9      679.22      165.82    209.93 o 
  14   7   9     3768.84     3629.34    425.55 o 
  15   7   9      277.63      357.49    213.78 o 
  16   7   9      453.27      634.66    247.37 o 
  17   7   9      803.66     1487.97    299.20 o 
  18   7   9     2963.60     3103.91    715.30 o 
 -23   8   9     1125.20     1417.84    276.67 o 
 -22   8   9       98.45      758.69    214.67 o 
 -21   8   9        4.77       88.38    170.73 o 
 -20   8   9     1278.62     1515.62    222.99 o 
 -19   8   9        6.06      238.73    155.77 o 
 -18   8   9     2165.55     2112.01    259.43 o 
 -17   8   9      177.47      377.86    150.65 o 
 -16   8   9     1178.33      858.09    219.12 o 
 -15   8   9       18.32      -77.70    120.51 o 
 -14   8   9     1670.10     1536.88    207.86 o 
 -13   8   9      364.25      506.19    166.51 o 
 -12   8   9     5734.40     5928.91    304.30 o 
 -11   8   9     3260.16     3351.05    214.90 o 
 -10   8   9    10244.16     9766.95    326.39 o 
  -9   8   9      122.03      106.56     97.72 o 
  -8   8   9      542.73      803.21    119.70 o 
  -7   8   9      304.36      307.91    115.20 o 
  -6   8   9     1250.92     1506.12    204.56 o 
  -5   8   9     1387.54     1628.15    151.85 o 
  -4   8   9     6369.78     6705.05    269.20 o 
  -3   8   9      432.87      418.12    110.34 o 
  -2   8   9     1016.43     1288.47    132.67 o 
  -1   8   9     1660.87     1565.76    137.98 o 
   0   8   9     5477.81     6067.89    230.21 o 
   1   8   9     1868.02     2035.88    147.88 o 
   2   8   9      389.36      455.86    140.68 o 
   3   8   9     5649.13     5656.77    266.34 o 
   4   8   9     5257.48     5160.37    349.19 o 
   5   8   9     1549.17     1496.27    407.91 o 
   6   8   9     2909.81     3123.15    360.89 o 
   7   8   9     2668.47     2983.52    285.29 o 
   8   8   9     1332.56     1506.23    213.90 o 
   9   8   9       73.62      232.30    126.62 o 
  10   8   9      705.89     1312.67    251.28 o 
  11   8   9     2129.61     2063.21    323.84 o 
  12   8   9      254.99      256.77    284.20 o 
  13   8   9     1633.88     1813.56    574.49 o 
  14   8   9        0.25      -46.35    296.39 o 
  15   8   9      130.21      427.11    218.96 o 
  16   8   9      160.77      -27.34    197.63 o 
  17   8   9      108.13      500.88    239.83 o 
 -23   9   9       16.25      -17.20    224.42 o 
 -22   9   9       81.11      507.47    230.67 o 
 -21   9   9     5211.85     5055.40    476.21 o 
 -20   9   9       16.13      353.60    178.81 o 
 -19   9   9     4174.50     3740.27    405.19 o 
 -18   9   9      400.71      282.78    152.93 o 
 -17   9   9     5857.14     5190.67    419.26 o 
 -16   9   9       58.07      338.37    164.83 o 
 -15   9   9      503.39      443.58    149.52 o 
 -14   9   9     4274.89     4037.05    363.97 o 
 -13   9   9     5673.41     5752.06    363.30 o 
 -12   9   9     2353.10     2305.79    241.92 o 
 -11   9   9    15201.96    14797.79    478.70 o 
 -10   9   9       86.01       40.52    168.34 o 
  -9   9   9     1773.31     1737.27    159.48 o 
  -8   9   9      518.96      735.35    140.06 o 
  -7   9   9      330.40      565.08    134.29 o 
  -6   9   9     1337.89     1557.08    156.34 o 
  -5   9   9     7135.08     7452.59    299.14 o 
  -4   9   9     1344.96     1344.95    157.41 o 
  -3   9   9      202.85      199.89     83.32 o 
  -2   9   9     4521.73     4411.53    227.48 o 
  -1   9   9      101.11      516.35     95.24 o 
   0   9   9      873.06     1288.78    138.57 o 
   1   9   9      261.18      717.03    300.94 o 
   2   9   9      948.38     1120.29    211.06 o 
   3   9   9     7619.52     7837.19    498.56 o 
   4   9   9    11390.45    11298.87    612.80 o 
   5   9   9     1091.19     1401.53    335.02 o 
   6   9   9    12373.23    11894.28    509.10 o 
   7   9   9       60.08      -71.10    226.33 o 
   8   9   9      109.84      398.47    187.89 o 
   9   9   9        0.08       76.39    173.41 o 
  10   9   9     1312.45     1221.39    269.41 o 
  11   9   9        2.46      107.53    257.40 o 
  12   9   9     4824.56     4898.93    823.95 o 
  13   9   9     1503.84     1333.42    298.82 o 
  14   9   9     4205.84     5161.76    662.78 o 
  15   9   9       83.54      191.51    256.95 o 
  16   9   9     1278.72     1070.65    313.44 o 
  17   9   9     1876.30     1908.18    407.47 o 
 -22  10   9       73.47      177.12    201.79 o 
 -21  10   9      442.65      304.60    235.58 o 
 -20  10   9     2007.12     1743.83    296.48 o 
 -19  10   9      136.05      342.29    177.49 o 
 -18  10   9     1769.46     1296.79    200.67 o 
 -17  10   9     1496.59     1519.72    218.48 o 
 -16  10   9       19.11      235.22    178.78 o 
 -15  10   9      410.38      408.78    185.76 o 
 -14  10   9       92.24       37.29    129.44 o 
 -13  10   9     1043.56     1101.22    191.29 o 
 -12  10   9     9754.45     9740.39    417.90 o 
 -11  10   9      113.41      245.19    120.48 o 
 -10  10   9     3651.14     3714.88    256.23 o 
  -9  10   9     2859.26     2833.33    285.16 o 
  -8  10   9        3.30      167.60     95.05 o 
  -7  10   9     3937.32     4374.43    264.43 o 
  -6  10   9      961.19     1031.21    136.83 o 
  -5  10   9     7535.55     7930.40    314.72 o 
  -4  10   9     2866.64     3370.19    212.41 o 
  -3  10   9      867.29      927.57    125.87 o 
  -2  10   9      597.72      659.57    110.62 o 
  -1  10   9       87.58      232.37     80.09 o 
   0  10   9     4114.02     4283.54    258.05 o 
   1  10   9     2486.30     2395.36    239.55 o 
   2  10   9     4759.23     5098.66    348.57 o 
   3  10   9     9365.48     9173.19    432.16 o 
   4  10   9     3373.16     3021.81    353.50 o 
   5  10   9      909.86      718.37    214.62 o 
   6  10   9      100.44      107.44    214.00 o 
   7  10   9       75.84      156.25    280.12 o 
   8  10   9      752.00      690.98    293.00 o 
   9  10   9       77.61      242.85    196.01 o 
  10  10   9       57.01      680.87    215.46 o 
  11  10   9      162.85      369.17    294.06 o 
  12  10   9       43.07      100.35    290.83 o 
  13  10   9       43.46      288.17    336.98 o 
  14  10   9      111.80       62.74    196.09 o 
  15  10   9      300.34      -67.28    561.46 o 
  16  10   9      493.11      280.92    644.58 o 
 -21  11   9     2204.17     2468.19    342.58 o 
 -20  11   9      278.53      205.57    197.10 o 
 -19  11   9     2688.46     2461.47    325.69 o 
 -18  11   9      165.79      192.09    214.52 o 
 -17  11   9     6548.74     5822.78    469.69 o 
 -16  11   9        4.47      183.48    212.11 o 
 -15  11   9      186.44       70.04    169.30 o 
 -14  11   9     2611.77     2851.50    278.34 o 
 -13  11   9     8237.50     8400.16    499.51 o 
 -12  11   9        0.42       65.73    114.53 o 
 -11  11   9     6381.02     6597.69    351.69 o 
 -10  11   9      489.47      699.26    147.70 o 
  -9  11   9    11098.00    10892.66    478.10 o 
  -8  11   9      726.84      919.79    191.02 o 
  -7  11   9      585.77      545.46    160.02 o 
  -6  11   9      649.31      768.86    144.25 o 
  -5  11   9     5101.26     5600.04    277.31 o 
  -4  11   9     4535.84     5179.15    266.02 o 
  -3  11   9     3042.90     3495.44    216.83 o 
  -2  11   9      459.77      791.80    109.45 o 
  -1  11   9      183.22      407.13    111.94 o 
   0  11   9      219.31      244.87    142.15 o 
   1  11   9     1379.34     1638.31    202.90 o 
   2  11   9     1197.34     1142.09    235.34 o 
   3  11   9    12466.21    12146.75    670.64 o 
   4  11   9    11086.03    10240.33   1343.12 o 
   5  11   9     1634.41     1651.21    290.70 o 
   6  11   9     4866.23     4861.65    459.28 o 
   7  11   9       13.94      -32.27    172.66 o 
   8  11   9        3.22      115.29    181.41 o 
   9  11   9      253.40      158.11    595.28 o 
  10  11   9     1601.86     1940.30    317.59 o 
  11  11   9     1535.77     2296.58    347.73 o 
  12  11   9     3148.99     3294.11    455.06 o 
  13  11   9       61.64      117.06    215.08 o 
  14  11   9     1343.04     1364.94    297.83 o 
  15  11   9        1.56       73.92    344.03 o 
 -20  12   9     2566.52     2524.43    338.69 o 
 -19  12   9        2.50      226.76    192.88 o 
 -18  12   9     1804.88     1865.26    289.72 o 
 -17  12   9     1840.77     1273.66    272.69 o 
 -16  12   9        0.87     -156.43    168.54 o 
 -15  12   9      633.30      578.50    201.11 o 
 -14  12   9       60.17      192.83    199.83 o 
 -13  12   9      137.39      312.89    128.07 o 
 -12  12   9     6825.65     7279.62    421.93 o 
 -11  12   9       24.40      221.11    145.38 o 
 -10  12   9     5675.22     6057.01    606.64 o 
  -9  12   9      361.74      310.26    151.76 o 
  -8  12   9      567.37      439.47    167.44 o 
  -7  12   9     2943.34     2992.37    249.48 o 
  -6  12   9      895.18      791.90    154.80 o 
  -5  12   9     1845.23     1779.15    218.58 o 
  -4  12   9      826.54      732.14    211.78 o 
  -3  12   9       60.95       46.51    191.87 o 
  -2  12   9     2517.64     2715.84    217.02 o 
  -1  12   9       21.98      120.51    152.94 o 
   0  12   9      748.56     1155.33    226.86 o 
   1  12   9     1434.77     1134.09    237.39 o 
   2  12   9     5292.63     4422.41    412.72 o 
   3  12   9     6885.91     6616.88    511.35 o 
   4  12   9     2277.78     2072.30    312.27 o 
   5  12   9     1422.58      915.70    226.67 o 
   6  12   9     3156.02     2474.59    329.46 o 
   7  12   9      538.28      515.77    411.88 o 
   8  12   9      345.91      575.63    228.02 o 
   9  12   9       52.25      433.04    224.37 o 
  10  12   9      419.95      182.37    395.06 o 
  11  12   9      837.81     1268.67    341.94 o 
  12  12   9     2025.07     2411.26    361.69 o 
  13  12   9       39.58      238.16    331.80 o 
  14  12   9      319.11      389.32    229.44 o 
 -19  13   9     1361.98     1709.13    298.85 o 
 -18  13   9        0.17      -17.56    178.79 o 
 -17  13   9     3155.85     3018.70    351.35 o 
 -16  13   9     1075.23      930.27    232.44 o 
 -15  13   9      749.05      845.81    354.52 o 
 -14  13   9      447.72      434.58    153.58 o 
 -13  13   9     6259.54     6758.78    404.69 o 
 -12  13   9       32.94      274.75    138.61 o 
 -11  13   9     2707.23     3012.19    384.36 o 
 -10  13   9      960.94      965.58    258.32 o 
  -9  13   9     9316.36     8900.22    749.24 o 
  -8  13   9       73.89      217.09    126.11 o 
  -7  13   9      124.00      103.96    152.29 o 
  -6  13   9      523.08      515.49    140.99 o 
  -5  13   9    12700.80    11926.46    491.30 o 
  -4  13   9     5531.02     5371.22    568.80 o 
  -3  13   9     5674.52     5313.61    625.65 o 
  -2  13   9     4502.19     3865.53    647.61 o 
  -1  13   9     3611.73     3137.51    469.29 o 
   0  13   9      569.38      879.40    310.96 o 
   1  13   9       74.26      253.17    171.58 o 
   2  13   9     8248.81     7619.64    553.89 o 
   3  13   9     4738.62     4214.24    419.70 o 
   4  13   9    10832.18     9700.67    706.02 o 
   5  13   9     3619.09     3370.27    645.51 o 
   6  13   9     7639.25     7758.75    696.91 o 
   7  13   9      463.00      567.89    554.63 o 
   8  13   9      293.12      298.50    369.36 o 
   9  13   9      210.95      354.66    239.70 o 
  10  13   9     6615.03     5825.84    561.39 o 
  11  13   9       30.06      404.65    249.49 o 
  12  13   9     2923.06     3007.01    608.60 o 
  13  13   9       98.20      302.68    702.28 o 
 -18  14   9     1433.87     1809.20    279.15 o 
 -17  14   9      498.15      364.55    208.13 o 
 -16  14   9       65.35      152.31    188.46 o 
 -15  14   9      904.26      764.02    232.58 o 
 -14  14   9        0.46      116.44    173.06 o 
 -13  14   9      211.83      432.01    144.34 o 
 -12  14   9     2980.00     3141.08    291.89 o 
 -11  14   9       14.32       -2.94    142.66 o 
 -10  14   9     4050.48     4454.51    442.28 o 
  -9  14   9      100.46      400.64    134.72 o 
  -8  14   9        4.34       66.49    120.30 o 
  -7  14   9        7.57      228.91    118.93 o 
  -6  14   9       80.39      247.07    129.59 o 
  -5  14   9     2312.38     3425.74    347.72 o 
  -4  14   9     7603.29     7850.53   1245.93 o 
  -3  14   9      177.37      186.20    349.74 o 
  -2  14   9     3899.77     4730.15    571.51 o 
  -1  14   9      679.90      670.36    276.06 o 
   0  14   9        9.93      163.10    234.66 o 
   1  14   9      574.08      191.54    257.64 o 
   2  14   9       63.21      257.87    259.68 o 
   3  14   9     2313.52     1698.67    278.47 o 
   4  14   9      583.49      559.56    211.68 o 
   5  14   9      106.69      346.77    179.06 o 
   6  14   9     2744.35     2509.80    355.95 o 
   7  14   9       27.11      247.91    201.13 o 
   8  14   9        2.98      256.30    416.32 o 
   9  14   9      186.03      637.25    252.67 o 
  10  14   9      796.23      907.93    345.30 o 
  11  14   9     1856.13     1945.60    521.69 o 
  12  14   9        0.68      151.64    243.66 o 
 -17  15   9     2533.58     2927.00    357.91 o 
 -16  15   9      437.55      737.09    220.64 o 
 -15  15   9      105.62      271.86    189.76 o 
 -14  15   9      202.29      423.80    188.02 o 
 -13  15   9     1154.10     2109.57    275.50 o 
 -12  15   9       24.50       55.36    165.02 o 
 -11  15   9     2526.84     2668.04    241.59 o 
 -10  15   9     3119.97     2927.27    275.43 o 
  -9  15   9     7445.15     6570.19    453.74 o 
  -8  15   9      345.33      508.98    161.40 o 
  -7  15   9     1070.75     1078.83    187.94 o 
  -6  15   9        1.32     -226.62    435.01 o 
  -5  15   9     3091.67     3424.03    498.87 o 
  -4  15   9     2360.43     1857.83    393.83 o 
  -3  15   9      585.71      714.71    625.65 o 
  -2  15   9     5930.73     4877.49    602.43 o 
  -1  15   9     2241.50     2414.21    573.09 o 
   0  15   9      852.00      450.97    265.80 o 
   1  15   9      728.20     1070.99    320.11 o 
   2  15   9     4158.83     3741.40    531.49 o 
   3  15   9     1916.45     2124.92    405.01 o 
   4  15   9     8773.52     8074.78    788.93 o 
   5  15   9     1803.95     2043.74    427.31 o 
   6  15   9     3561.78     3793.74    415.34 o 
   7  15   9      367.06      335.72    217.37 o 
   8  15   9      422.59      656.90    306.75 o 
   9  15   9       95.62      946.33    277.71 o 
  10  15   9     3423.55     3544.74    420.68 o 
  11  15   9       41.86       78.97    309.32 o 
 -15  16   9     1124.35     1574.40    251.49 o 
 -14  16   9      467.84      536.40    204.44 o 
 -13  16   9       62.97      271.35    228.03 o 
 -12  16   9      744.67      766.25    238.07 o 
 -11  16   9        0.06      318.61    182.68 o 
 -10  16   9     3579.68     3720.48    329.31 o 
  -9  16   9      248.26      415.08    193.42 o 
  -8  16   9      367.92      399.07    273.94 o 
  -7  16   9       51.04      373.72    243.20 o 
  -6  16   9     1208.90      932.60    417.02 o 
  -5  16   9      669.90      449.50    283.14 o 
  -4  16   9     4096.10     4279.86    582.11 o 
  -3  16   9      756.40      402.83    323.81 o 
  -2  16   9     1624.66     1396.74    346.53 o 
  -1  16   9       56.61      259.22    254.93 o 
   0  16   9      130.59      216.69    251.61 o 
   1  16   9      574.77     1009.19    458.84 o 
   2  16   9      760.83      872.44    347.40 o 
   3  16   9      359.22      669.33    312.93 o 
   4  16   9       50.69      300.35    257.31 o 
   5  16   9      237.97      328.37    290.59 o 
   6  16   9     2611.51     2343.37    597.38 o 
   7  16   9       33.07      475.60    303.85 o 
   8  16   9      253.95      -49.44    293.12 o 
   9  16   9      318.39      765.39    230.86 o 
 -13  17   9      746.06      417.12    216.94 o 
 -12  17   9      470.21      520.65    228.27 o 
 -11  17   9     1222.72     1284.32    368.20 o 
 -10  17   9     1708.51     1354.83    340.79 o 
  -9  17   9     3322.17     3147.42    768.16 o 
  -8  17   9      710.84     1051.56    313.42 o 
  -7  17   9       35.06      346.01    261.76 o 
  -6  17   9      139.60     -288.99    242.97 o 
  -5  17   9     1293.25     1871.64    404.88 o 
  -4  17   9      508.08      684.72    306.90 o 
  -3  17   9       47.17      100.55    257.15 o 
  -2  17   9     4176.38     3808.07    555.44 o 
  -1  17   9     1003.50      674.15    427.30 o 
   0  17   9       10.95       99.13    245.25 o 
   1  17   9      377.54      443.47    652.99 o 
   2  17   9     1994.22     1912.11    412.00 o 
   3  17   9      977.52      932.57    317.93 o 
   4  17   9     3953.50     3564.15    539.02 o 
   5  17   9       74.03      127.14    336.19 o 
   6  17   9     2665.94     3417.06    568.28 o 
   7  17   9      442.14      101.52    282.23 o 
 -10  18   9      675.04      -49.53    540.61 o 
  -9  18   9        5.77     -439.22    481.74 o 
  -8  18   9      312.80       85.97    437.35 o 
  -7  18   9      774.28     1544.60    350.21 o 
  -6  18   9     2354.05     2800.55    470.81 o 
  -5  18   9      414.33     1104.41    836.85 o 
  -4  18   9     1627.36      934.75    530.57 o 
  -3  18   9       41.97      190.04    297.92 o 
  -2  18   9     2693.15     2981.11    504.66 o 
  -1  18   9      295.12      880.77    316.73 o 
   0  18   9      588.88      242.88    527.53 o 
   1  18   9       91.22      430.59    314.70 o 
   2  18   9      129.96       10.00    249.11 o 
   3  18   9      446.10      421.87    352.54 o 
   4  18   9       81.88      149.38    288.57 o 
 -25   0  10     5704.46     5143.73    682.42 o 
 -24   0  10     6175.12     6696.73    595.98 o 
 -23   0  10    12589.19    11598.99    772.08 o 
 -22   0  10      146.20      189.34    180.43 o 
 -21   0  10     4125.05     5211.47    493.64 o 
 -20   0  10       10.09       43.35    345.53 o 
 -19   0  10      391.00      289.31    191.34 o 
 -18   0  10        4.85      329.03    199.75 o 
 -17   0  10     6769.43     7728.45    585.23 o 
 -16   0  10     7360.46     8258.32    554.80 o 
 -15   0  10    15931.41    14724.47    618.59 o 
 -14   0  10    10041.13     9013.60    537.20 o 
 -13   0  10     5662.53     5123.77    407.73 o 
 -12   0  10     1619.57     1494.30    239.65 o 
 -11   0  10    10732.51    10950.37    865.82 o 
 -10   0  10     5776.08     5884.34    392.78 o 
  -9   0  10    11540.77    10931.25   1025.15 o 
  -8   0  10     2610.68     2706.23    262.20 o 
  -7   0  10     7282.36     6431.78    362.14 o 
  -6   0  10     9585.09     8925.67    390.84 o 
  -5   0  10    18351.96    19067.89   1252.71 o 
  -4   0  10     5493.41     5099.59    242.30 o 
  -3   0  10     2678.40     2540.57    177.58 o 
  -2   0  10     8503.98     8745.10    287.29 o 
  -1   0  10    18853.52    17779.00    545.28 o 
   0   0  10    31645.86    31764.83    737.79 o 
   1   0  10     3507.14     3753.45    205.12 o 
   2   0  10    26159.03    26238.16    664.90 o 
   3   0  10     1631.88     1726.71    175.08 o 
   4   0  10      182.23      232.01    104.73 o 
   5   0  10     3788.02     3481.43    263.45 o 
   6   0  10    49279.90    46291.91   1080.08 o 
   7   0  10      430.03      647.20    212.13 o 
   8   0  10    12736.45    11697.98    480.52 o 
   9   0  10      291.63      386.13    143.05 o 
  10   0  10    12825.36    12185.94    509.22 o 
  11   0  10     1841.51     1606.60    284.75 o 
  12   0  10      420.18      780.77    353.24 o 
  13   0  10     2507.34     3110.97    710.23 o 
  14   0  10     3970.77     3972.12    768.63 o 
  15   0  10     2320.89     2104.51    609.77 o 
  16   0  10     4860.48     5226.23    916.28 o 
  17   0  10     1201.34     2040.50    618.64 o 
  18   0  10      512.78      722.37    503.70 o 
  19   0  10     2960.91     2870.81    747.61 o 
 -25   1  10       13.98       44.74    148.00 o 
 -24   1  10      296.24      464.28    158.51 o 
 -23   1  10     1257.53     1693.13    218.34 o 
 -22   1  10       24.05      156.83    122.61 o 
 -21   1  10      105.98      416.66    141.90 o 
 -20   1  10      130.79       21.75    156.26 o 
 -19   1  10      250.18      379.10    141.05 o 
 -18   1  10      411.12      594.23    192.08 o 
 -17   1  10     1645.62     1708.18    196.27 o 
 -16   1  10      868.46      954.44    157.47 o 
 -15   1  10     1643.61     1508.38    221.82 o 
 -14   1  10     2607.59     2496.50    279.28 o 
 -13   1  10      373.55      319.91    127.15 o 
 -12   1  10      193.19      148.54    109.58 o 
 -11   1  10        1.47       55.31    106.91 o 
 -10   1  10     1925.06     2042.41    181.23 o 
  -9   1  10      266.41      404.99    105.02 o 
  -8   1  10     2938.18     3173.64    199.38 o 
  -7   1  10     2116.09     2331.56    168.96 o 
  -6   1  10     2090.59     2130.19    143.40 o 
  -5   1  10      483.61      472.69     85.90 o 
  -4   1  10      811.19     1126.50    107.57 o 
  -3   1  10     5109.60     5534.32    225.01 o 
  -2   1  10     3622.80     3637.51    244.37 o 
  -1   1  10     1203.37     1705.38    157.03 o 
   0   1  10       39.66       75.17     72.31 o 
   1   1  10        0.98      -55.60     77.62 o 
   2   1  10      275.14      206.45     87.84 o 
   3   1  10      501.13      640.66     93.51 o 
   4   1  10      971.05     1253.01    115.79 o 
   5   1  10      433.94      594.98     98.69 o 
   6   1  10      682.98      705.26    107.59 o 
   7   1  10       48.08      239.34     83.37 o 
   8   1  10      792.80      860.72    195.58 o 
   9   1  10      385.17      277.79     97.27 o 
  10   1  10     1308.82     1463.59    193.83 o 
  11   1  10     1362.68     1778.88    220.19 o 
  12   1  10      363.05      622.64    155.98 o 
  13   1  10       24.58      128.14    148.49 o 
  14   1  10      521.42       31.82    450.90 o 
  15   1  10      281.66      413.99    297.25 o 
  16   1  10      514.09      342.17    304.00 o 
  17   1  10       15.79      419.08    445.76 o 
  18   1  10       26.11      211.52    300.75 o 
  19   1  10       15.99        4.35    662.80 o 
 -25   2  10     4243.53     3792.87    317.12 o 
 -24   2  10     9113.63     9108.75    490.08 o 
 -23   2  10    13588.52    12912.88    623.19 o 
 -22   2  10      268.36      429.27    171.37 o 
 -21   2  10    11748.81    11608.76   1015.57 o 
 -20   2  10     5514.60     5240.08    449.77 o 
 -19   2  10      499.18      538.69    155.45 o 
 -18   2  10       50.01      -41.54    112.08 o 
 -17   2  10     1257.93     1354.55    194.03 o 
 -16   2  10       81.91       86.07    105.55 o 
 -15   2  10    18380.55    16893.89    555.15 o 
 -14   2  10     1556.55     1635.03    187.02 o 
 -13   2  10     4742.09     4279.23    265.72 o 
 -12   2  10       41.47      157.56    111.96 o 
 -11   2  10     8430.10     8913.69    345.96 o 
 -10   2  10      465.72      375.61    112.85 o 
  -9   2  10    11871.09    11131.77    548.37 o 
  -8   2  10     2234.88     2208.96    193.63 o 
  -7   2  10    21223.92    19789.72    398.45 o 
  -6   2  10    26511.79    24496.80    444.72 o 
  -5   2  10     7341.15     7185.69    271.25 o 
  -4   2  10        4.10       65.65     55.19 o 
  -3   2  10     3578.52     3133.80    201.11 o 
  -2   2  10      760.73      651.26    126.89 o 
  -1   2  10     2893.59     2850.06    173.09 o 
   0   2  10    18439.31    18983.68    404.42 o 
   1   2  10      922.56     1097.46    115.83 o 
   2   2  10    13531.78    12771.31    325.96 o 
   3   2  10      695.56      819.74     81.45 o 
   4   2  10     1158.12     1319.98    110.48 o 
   5   2  10     1246.56     1494.15    266.70 o 
   6   2  10    22212.78    21116.67    442.13 o 
   7   2  10     1943.86     2209.46    160.03 o 
   8   2  10    13397.07    13437.22    360.60 o 
   9   2  10     5872.43     5687.43    368.92 o 
  10   2  10     9865.41    10201.49    710.12 o 
  11   2  10       42.19      246.74    141.43 o 
  12   2  10      371.47      696.13    168.97 o 
  13   2  10      378.91      160.03    234.64 o 
  14   2  10     5338.74     5303.61    471.56 o 
  15   2  10     2184.02     2049.00    438.83 o 
  16   2  10     5102.70     5047.94    629.51 o 
  17   2  10     1316.63     1102.20    384.83 o 
  18   2  10     1784.70     1780.04    438.98 o 
 -25   3  10        0.94      217.01    177.58 o 
 -24   3  10     1005.01      940.46    183.46 o 
 -23   3  10     1752.98     1444.13    209.00 o 
 -22   3  10      953.67      811.80    170.09 o 
 -21   3  10       29.16      408.75    179.61 o 
 -20   3  10       52.34      446.13    186.82 o 
 -19   3  10      983.94      993.45    160.23 o 
 -18   3  10      436.20      186.36    123.82 o 
 -17   3  10     1545.51     1677.53    200.98 o 
 -16   3  10     1762.20     1978.93    206.37 o 
 -15   3  10      610.01      606.38    140.25 o 
 -14   3  10     9534.44     8396.80    369.69 o 
 -13   3  10      185.17      451.06    126.39 o 
 -12   3  10       73.46       87.48    100.93 o 
 -11   3  10       30.18      -72.99     91.27 o 
 -10   3  10     4278.68     4414.32    389.21 o 
  -9   3  10       45.93      110.23     94.60 o 
  -8   3  10     2391.30     2546.03    236.45 o 
  -7   3  10      109.70      214.88     83.35 o 
  -6   3  10      485.76      604.60     91.50 o 
  -5   3  10     7378.96     6967.76    352.79 o 
  -4   3  10      855.61     1001.34     93.09 o 
  -3   3  10      656.13      495.22    109.97 o 
  -2   3  10     3967.61     4065.59    231.81 o 
  -1   3  10      153.82      219.64     94.44 o 
   0   3  10     1928.00     2211.49    179.52 o 
   1   3  10      230.00      205.74     79.82 o 
   2   3  10     1624.47     1490.20    136.97 o 
   3   3  10       30.60       99.21     82.09 o 
   4   3  10     5754.73     5815.08    187.32 o 
   5   3  10      756.95      819.57    158.49 o 
   6   3  10        0.58      203.28     68.86 o 
   7   3  10     1392.86     1529.24    153.18 o 
   8   3  10     2677.88     3010.30    278.34 o 
   9   3  10      458.79      306.74    142.02 o 
  10   3  10      263.83      431.98    150.12 o 
  11   3  10     5300.52     4854.97    364.47 o 
  12   3  10      858.97      792.22    296.97 o 
  13   3  10        3.08      290.23    153.59 o 
  14   3  10       37.47      339.00    151.32 o 
  15   3  10     1194.26     1627.12    277.90 o 
  16   3  10     2400.14     3056.96    500.65 o 
  17   3  10       22.92      248.05    279.64 o 
  18   3  10        5.01      131.50    295.78 o 
 -25   4  10     2029.53     1939.18    259.00 o 
 -24   4  10     3935.92     4368.56    371.55 o 
 -23   4  10     7338.57     7178.57    475.68 o 
 -22   4  10      975.98      869.35    164.20 o 
 -21   4  10     8508.56     8002.26    487.74 o 
 -20   4  10      873.34     1089.41    173.01 o 
 -19   4  10     1521.32     1664.21    199.80 o 
 -18   4  10     1580.12     1591.88    202.12 o 
 -17   4  10     5710.78     5650.05    332.98 o 
 -16   4  10      768.80      633.50    136.89 o 
 -15   4  10    14033.23    13132.70    451.42 o 
 -14   4  10       61.18      148.28    160.24 o 
 -13   4  10     7103.30     7159.20    382.47 o 
 -12   4  10     1015.04     1163.42    156.90 o 
 -11   4  10     5299.05     5399.81    285.04 o 
 -10   4  10     2568.78     2689.33    205.58 o 
  -9   4  10    36362.76    32595.48    954.44 o 
  -8   4  10      733.33      843.54    118.83 o 
  -7   4  10    29984.91    27946.78    505.89 o 
  -6   4  10    23109.19    22492.02    431.06 o 
  -5   4  10     8209.26     7957.27    340.88 o 
  -4   4  10      143.27      257.04     76.53 o 
  -3   4  10     9054.86     8262.51    315.58 o 
  -2   4  10     4871.14     5043.30    303.47 o 
  -1   4  10     4478.82     4511.83    250.84 o 
   0   4  10      731.15      814.69    131.30 o 
   1   4  10     8437.75     9233.99    410.76 o 
   2   4  10     2317.03     2378.46    196.62 o 
   3   4  10     9614.28     9978.90    405.78 o 
   4   4  10     1191.59     1283.87    131.97 o 
   5   4  10     7535.98     7397.96    248.02 o 
   6   4  10    21922.38    20244.25    601.66 o 
   7   4  10     1876.31     1989.70    262.92 o 
   8   4  10    13130.16    13411.93    535.95 o 
   9   4  10      522.83      737.77    172.91 o 
  10   4  10     1824.50     1944.65    249.77 o 
  11   4  10       43.11      362.22    148.37 o 
  12   4  10      364.36      531.27    174.25 o 
  13   4  10       76.41      133.50    158.06 o 
  14   4  10     6130.28     6189.56    443.52 o 
  15   4  10     2086.92     2410.48    329.06 o 
  16   4  10     6025.16     5748.57    717.83 o 
  17   4  10      493.52      368.00    312.83 o 
  18   4  10     1540.26     1509.23    658.83 o 
 -25   5  10      162.01      469.04    225.23 o 
 -24   5  10        8.70      230.31    166.29 o 
 -23   5  10      356.49      760.81    174.99 o 
 -22   5  10     1457.99     1790.17    241.74 o 
 -21   5  10      521.42      456.28    159.73 o 
 -20   5  10      783.34      899.49    177.64 o 
 -19   5  10       12.59       44.78    198.71 o 
 -18   5  10     2822.25     2995.14    246.14 o 
 -17   5  10       87.99      -12.35    109.69 o 
 -16   5  10     4504.41     3848.89    273.14 o 
 -15   5  10        6.36       48.38    107.83 o 
 -14   5  10      224.76      215.76    159.23 o 
 -13   5  10     3367.73     3212.42    235.70 o 
 -12   5  10     5263.65     4836.54    281.41 o 
 -11   5  10     4159.81     4166.98    257.84 o 
 -10   5  10     2433.80     2620.10    185.60 o 
  -9   5  10      181.32       33.92     87.52 o 
  -8   5  10      281.80      310.66     93.25 o 
  -7   5  10      316.58      397.84     92.94 o 
  -6   5  10       53.53       62.39     83.62 o 
  -5   5  10      504.45      709.38    102.29 o 
  -4   5  10      718.57     1114.00    108.37 o 
  -3   5  10     3160.10     3244.08    145.96 o 
  -2   5  10    10604.05     9919.50    341.00 o 
  -1   5  10     3673.60     4009.54    244.82 o 
   0   5  10     1803.11     2007.83    183.13 o 
   1   5  10     6228.21     6104.87    289.09 o 
   2   5  10     1870.20     1613.74    166.59 o 
   3   5  10      557.78      915.14    129.65 o 
   4   5  10      486.36      431.00    147.65 o 
   5   5  10      603.83      757.47    170.36 o 
   6   5  10      361.89      299.51    143.84 o 
   7   5  10     2442.84     2575.67    263.73 o 
   8   5  10      175.35      201.71    135.85 o 
   9   5  10      524.73      738.01    175.71 o 
  10   5  10      102.08      -52.54    119.64 o 
  11   5  10     3323.14     3705.84    336.27 o 
  12   5  10      667.59      530.25    180.24 o 
  13   5  10       70.84      193.04    167.61 o 
  14   5  10      550.12      377.81    222.19 o 
  15   5  10     1610.04     1074.67    314.09 o 
  16   5  10     3620.45     3484.68    855.49 o 
  17   5  10     1086.34     1527.70    567.95 o 
  18   5  10      504.96     1812.01    718.17 o 
 -24   6  10     1358.98     1362.64    303.66 o 
 -23   6  10     6267.52     6493.85    447.20 o 
 -22   6  10      148.87      163.65    221.41 o 
 -21   6  10     4853.67     5580.82    410.78 o 
 -20   6  10      643.04      465.33    185.76 o 
 -19   6  10      467.28      389.70    165.23 o 
 -18   6  10      340.78      303.08    119.65 o 
 -17   6  10     7585.65     8003.77    393.83 o 
 -16   6  10        2.49      -16.41    104.84 o 
 -15   6  10    16706.44    14669.53    525.64 o 
 -14   6  10      331.47      503.50    151.40 o 
 -13   6  10     3926.24     4052.96    294.59 o 
 -12   6  10      507.88      634.58    166.85 o 
 -11   6  10     2565.65     2762.16    219.48 o 
 -10   6  10     2688.31     2648.53    189.62 o 
  -9   6  10    20824.64    19163.26    505.82 o 
  -8   6  10      661.39      571.06    112.78 o 
  -7   6  10    22965.99    21681.41    508.47 o 
  -6   6  10    11345.14    11331.75    330.94 o 
  -5   6  10     6941.28     6986.62    259.63 o 
  -4   6  10      205.29      256.07     77.37 o 
  -3   6  10    16537.44    15312.37    446.20 o 
  -2   6  10     4403.30     4690.02    181.96 o 
  -1   6  10    12477.35    12895.85    387.43 o 
   0   6  10    10037.05    10134.42    550.04 o 
   1   6  10     3487.20     3928.03    241.74 o 
   2   6  10     3307.09     3675.58    226.68 o 
   3   6  10     1005.92     1169.56    181.38 o 
   4   6  10        1.15      -73.03    186.67 o 
   5   6  10     4417.87     4754.66    448.56 o 
   6   6  10     7687.49     8062.29    436.83 o 
   7   6  10      189.59      233.29    206.91 o 
   8   6  10    11091.30    11116.00    523.42 o 
   9   6  10       36.18       -4.70    139.33 o 
  10   6  10     1448.19     1575.48    244.12 o 
  11   6  10        4.60     -234.40    168.98 o 
  12   6  10       59.76        3.26    164.21 o 
  13   6  10        7.50      134.36    158.08 o 
  14   6  10     4429.87     4590.43    472.28 o 
  15   6  10     2113.33     1677.67    308.14 o 
  16   6  10     6357.92     6677.98    571.63 o 
  17   6  10     1496.79     1558.12    306.45 o 
 -24   7  10       91.60      665.16    230.12 o 
 -23   7  10       14.93      275.67    271.46 o 
 -22   7  10     1128.39      726.55    207.38 o 
 -21   7  10     1325.17     1322.37    219.52 o 
 -20   7  10      321.47      670.85    171.35 o 
 -19   7  10      362.06      286.76    244.28 o 
 -18   7  10     5105.28     5333.80    380.08 o 
 -17   7  10      384.07      470.41    161.42 o 
 -16   7  10     2139.99     2417.98    210.19 o 
 -15   7  10        9.50      195.00    118.52 o 
 -14   7  10       26.80       29.81    112.94 o 
 -13   7  10     4518.41     4290.28    277.37 o 
 -12   7  10     8601.14     8382.94    363.44 o 
 -11   7  10     3081.10     3088.86    211.02 o 
 -10   7  10     2771.79     2861.70    199.33 o 
  -9   7  10     1226.45     1383.74    143.92 o 
  -8   7  10     1114.72     1123.33    136.02 o 
  -7   7  10     1507.32     1764.79    244.16 o 
  -6   7  10      643.50      678.45    174.56 o 
  -5   7  10     2565.82     2856.59    229.47 o 
  -4   7  10      168.23      244.75     88.11 o 
  -3   7  10    11513.79    10993.79    310.84 o 
  -2   7  10     1234.09     1299.98    119.18 o 
  -1   7  10       77.46       28.49     98.47 o 
   0   7  10       10.02       40.44    166.58 o 
   1   7  10     2675.97     2887.53    207.07 o 
   2   7  10     1540.13     1533.04    200.67 o 
   3   7  10      254.95      349.73    137.35 o 
   4   7  10       60.60       -4.40    121.09 o 
   5   7  10      528.12      576.04    170.40 o 
   6   7  10      248.90      204.96    170.03 o 
   7   7  10       10.52      193.37    135.76 o 
   8   7  10      215.26      225.67    219.06 o 
   9   7  10      714.20      637.28    195.17 o 
  10   7  10      380.80      548.67    179.44 o 
  11   7  10       10.74      297.58    148.74 o 
  12   7  10      894.12      763.98    249.13 o 
  13   7  10      761.82      417.24    212.53 o 
  14   7  10     1964.55     2446.70    341.89 o 
  15   7  10       83.40      469.37    206.06 o 
  16   7  10      368.34      650.81    243.44 o 
  17   7  10     1739.87     1958.24    381.39 o 
 -23   8  10     7409.50     7779.96    589.01 o 
 -22   8  10       12.01      229.76    191.90 o 
 -21   8  10     2729.51     2789.19    295.36 o 
 -20   8  10      235.30      181.84    267.97 o 
 -19   8  10       22.54      251.94    192.44 o 
 -18   8  10      309.06      270.86    152.89 o 
 -17   8  10     3295.74     3466.04    315.81 o 
 -16   8  10      118.62      111.64    136.78 o 
 -15   8  10    21060.49    19481.35    677.69 o 
 -14   8  10      192.25      408.79    144.64 o 
 -13   8  10    15389.24    14106.18    446.49 o 
 -12   8  10        1.36      -21.39     92.80 o 
 -11   8  10      738.92      871.90    175.01 o 
 -10   8  10     2814.86     2846.86    200.11 o 
  -9   8  10     7421.22     8326.33    574.81 o 
  -8   8  10     3193.81     3104.95    302.22 o 
  -7   8  10     5069.45     5506.51    272.27 o 
  -6   8  10     3618.02     4318.53    296.41 o 
  -5   8  10     6479.98     6522.64    276.86 o 
  -4   8  10      970.36     1375.29    140.13 o 
  -3   8  10     2498.15     2609.34    174.73 o 
  -2   8  10     2379.62     2117.09    153.13 o 
  -1   8  10     5326.52     5395.32    292.41 o 
   0   8  10    12794.53    12222.31    397.30 o 
   1   8  10      328.27      222.38    223.81 o 
   2   8  10     4991.12     5094.85    353.01 o 
   3   8  10      528.19      419.03    156.05 o 
   4   8  10      171.65      240.48    138.14 o 
   5   8  10     2488.95     2696.22    277.67 o 
   6   8  10    13365.42    12736.85    542.78 o 
   7   8  10        2.01      -90.45    149.18 o 
   8   8  10     6301.95     6507.52    422.43 o 
   9   8  10     1993.74     1974.58    353.09 o 
  10   8  10     2148.66     2331.71    358.90 o 
  11   8  10      227.74      215.60    190.01 o 
  12   8  10       17.74        0.48    237.66 o 
  13   8  10        0.21       15.37    255.08 o 
  14   8  10     2859.18     3029.91    807.99 o 
  15   8  10     1847.13     1816.39    343.41 o 
  16   8  10     3646.36     4568.16    486.61 o 
 -23   9  10       34.05      184.58    202.73 o 
 -22   9  10      167.77      215.70    201.24 o 
 -21   9  10     1114.30     1600.68    302.37 o 
 -20   9  10      120.78      335.51    168.92 o 
 -19   9  10      162.12      198.29    157.69 o 
 -18   9  10     4073.44     4296.77    351.52 o 
 -17   9  10      383.56      577.54    176.35 o 
 -16   9  10      979.16     1101.50    197.44 o 
 -15   9  10      124.82      378.39    147.34 o 
 -14   9  10      870.32      970.74    179.70 o 
 -13   9  10      144.19      210.10    133.30 o 
 -12   9  10     2044.91     2195.80    214.53 o 
 -11   9  10      440.25      539.27    124.23 o 
 -10   9  10      773.50      559.56    117.94 o 
  -9   9  10     2680.12     2488.42    187.48 o 
  -8   9  10      156.76      260.39    127.78 o 
  -7   9  10     4389.16     4479.33    255.12 o 
  -6   9  10     1699.47     1729.87    191.68 o 
  -5   9  10     1340.34     1373.95    149.38 o 
  -4   9  10      856.52     1037.01    122.15 o 
  -3   9  10      403.75      524.63     97.49 o 
  -2   9  10      251.16      650.01    132.27 o 
  -1   9  10      169.25      475.84    118.16 o 
   0   9  10      194.15      331.59    168.68 o 
   1   9  10     5016.96     5146.97    492.72 o 
   2   9  10      414.99      378.83    141.87 o 
   3   9  10     1756.59     1954.69    231.62 o 
   4   9  10      764.70      661.11    172.88 o 
   5   9  10        3.91      189.56    200.92 o 
   6   9  10       69.19       37.37    130.60 o 
   7   9  10     1384.70     1996.98    771.44 o 
   8   9  10       85.82      157.34    236.47 o 
   9   9  10     2054.15     1683.85    283.83 o 
  10   9  10      240.65      122.89    382.05 o 
  11   9  10      350.14      254.07    208.82 o 
  12   9  10      502.18      361.22    220.54 o 
  13   9  10     1377.45     1341.94    294.45 o 
  14   9  10      311.05      346.89    230.92 o 
  15   9  10       20.90      438.99    244.75 o 
  16   9  10     1302.50     1157.19    290.99 o 
 -22  10  10        5.35       22.17    184.45 o 
 -21  10  10     2583.00     2622.07    359.77 o 
 -20  10  10      233.03      478.48    190.23 o 
 -19  10  10      108.14      200.68    185.95 o 
 -18  10  10       62.92      159.65    166.85 o 
 -17  10  10     2753.15     2849.43    288.46 o 
 -16  10  10      236.41      360.17    166.43 o 
 -15  10  10    17957.56    16630.69    719.36 o 
 -14  10  10     1383.38     1431.21    212.17 o 
 -13  10  10     9921.82     9839.41    432.08 o 
 -12  10  10     2381.73     2619.46    233.62 o 
 -11  10  10      832.02      666.03    243.01 o 
 -10  10  10      413.68      597.22    135.86 o 
  -9  10  10     1449.79     1294.79    202.13 o 
  -8  10  10     2025.14     2312.59    188.10 o 
  -7  10  10     4295.04     4861.13    270.08 o 
  -6  10  10      517.91      635.51    117.91 o 
  -5  10  10     1042.18     1230.98    144.38 o 
  -4  10  10      575.94      782.78    111.46 o 
  -3  10  10     1105.93     1294.45    167.36 o 
  -2  10  10     8448.28     8676.80    364.58 o 
  -1  10  10     4108.72     4899.22    368.42 o 
   0  10  10    15448.04    15981.67    750.18 o 
   1  10  10      122.02      529.14    157.05 o 
   2  10  10     7415.66     7937.28    475.20 o 
   3  10  10       17.17      163.64    129.94 o 
   4  10  10      921.71      792.60    470.76 o 
   5  10  10     2352.17     2075.06    607.90 o 
   6  10  10     6966.31     6241.96    513.99 o 
   7  10  10      463.11      600.01    213.90 o 
   8  10  10     9394.33     8929.44    818.63 o 
   9  10  10      339.04      150.16    310.02 o 
  10  10  10     1002.73     1060.73    263.92 o 
  11  10  10        0.49      390.12    208.37 o 
  12  10  10      390.92      435.14    249.92 o 
  13  10  10      572.81      385.15    254.97 o 
  14  10  10     3730.24     3278.88    439.01 o 
  15  10  10     2662.61     2400.59    365.58 o 
 -21  11  10      618.53      514.18    232.75 o 
 -20  11  10        2.46      -88.32    171.86 o 
 -19  11  10      194.17      136.62    236.37 o 
 -18  11  10     3074.15     2993.95    350.39 o 
 -17  11  10      540.27      677.78    172.15 o 
 -16  11  10     2755.59     2585.50    277.96 o 
 -15  11  10       58.52      175.10    153.50 o 
 -14  11  10     2665.72     2523.25    273.06 o 
 -13  11  10      224.17      475.21    139.33 o 
 -12  11  10     1628.29     1939.55    208.16 o 
 -11  11  10      301.07      574.36    168.00 o 
 -10  11  10     6966.72     6971.06    360.34 o 
  -9  11  10      329.69      417.51    142.82 o 
  -8  11  10        2.70      189.74    172.81 o 
  -7  11  10        0.99      -57.24    130.84 o 
  -6  11  10       50.56      188.56    148.65 o 
  -5  11  10     3894.15     4419.48    341.39 o 
  -4  11  10     1184.94     1666.14    188.46 o 
  -3  11  10     2783.15     2397.68    299.83 o 
  -2  11  10     3825.31     3746.53    795.27 o 
  -1  11  10      932.31     1092.84    182.39 o 
   0  11  10     2088.95     2233.81    285.96 o 
   1  11  10     8266.26     8292.12    495.29 o 
   2  11  10        2.00       32.85    163.06 o 
   3  11  10       45.82      158.31    173.38 o 
   4  11  10      595.21      946.73    248.56 o 
   5  11  10     2344.67     2764.10    351.76 o 
   6  11  10       73.03       35.97    436.18 o 
   7  11  10       80.31      243.29    197.97 o 
   8  11  10      136.35      259.73    192.37 o 
   9  11  10     1309.24      949.83    267.77 o 
  10  11  10     1647.44     1702.36    328.59 o 
  11  11  10      453.04      545.12    249.08 o 
  12  11  10      100.92      384.67    229.31 o 
  13  11  10     1523.26     2330.74    362.45 o 
  14  11  10       94.88      109.11    241.41 o 
 -20  12  10        1.97      111.84    194.17 o 
 -19  12  10      253.00      220.98    194.84 o 
 -18  12  10      346.17      700.99    204.59 o 
 -17  12  10     3086.76     2632.05    331.29 o 
 -16  12  10       64.73      -37.18    146.02 o 
 -15  12  10    14598.98    13512.35    595.40 o 
 -14  12  10      771.41      732.46    183.78 o 
 -13  12  10     4494.58     4363.37    308.13 o 
 -12  12  10      312.77      440.03    142.69 o 
 -11  12  10      236.85      362.15    147.29 o 
 -10  12  10      740.29      832.26    158.47 o 
  -9  12  10     2229.54     2063.47    241.98 o 
  -8  12  10     3232.17     3357.67    270.17 o 
  -7  12  10    10948.34    10696.60    455.16 o 
  -6  12  10     7519.25     7667.00    377.75 o 
  -5  12  10      678.92      821.83    178.34 o 
  -4  12  10      305.92      226.94    165.94 o 
  -3  12  10      677.76     1099.44    183.96 o 
  -2  12  10     6052.50     6684.61    595.98 o 
  -1  12  10     3529.46     3027.04    345.00 o 
   0  12  10    10595.47    11282.51    790.59 o 
   1  12  10     2875.05     3325.79    365.99 o 
   2  12  10     6405.50     6359.26    503.21 o 
   3  12  10     1926.51     1617.27    281.38 o 
   4  12  10      714.03      825.35    267.97 o 
   5  12  10      766.94      828.97    315.40 o 
   6  12  10     5138.27     5686.84    513.13 o 
   7  12  10      200.99      286.11    261.43 o 
   8  12  10     6511.41     6613.90    567.57 o 
   9  12  10     1089.04     1027.69    347.87 o 
  10  12  10      584.08      540.36    333.39 o 
  11  12  10      470.85      146.00    243.93 o 
  12  12  10      315.91      -20.92    317.03 o 
  13  12  10      446.94     1032.65    281.76 o 
 -19  13  10      245.57      466.46    222.09 o 
 -18  13  10     1619.72     1687.23    281.38 o 
 -17  13  10       19.04      265.08    235.17 o 
 -16  13  10     1288.65     1011.78    225.34 o 
 -15  13  10       14.21      116.02    153.87 o 
 -14  13  10      726.25      949.88    185.99 o 
 -13  13  10       23.98      218.31    133.75 o 
 -12  13  10     2010.99     1773.11    214.99 o 
 -11  13  10       93.46      107.99    127.86 o 
 -10  13  10     3207.31     3280.33    319.20 o 
  -9  13  10      173.56      359.80    139.07 o 
  -8  13  10     1145.58     1291.16    173.67 o 
  -7  13  10     1959.36     2066.14    251.75 o 
  -6  13  10      402.33      490.15    164.47 o 
  -5  13  10        1.43       60.80    166.34 o 
  -4  13  10     1559.02     2124.93    731.95 o 
  -3  13  10      789.06      629.56    280.78 o 
  -2  13  10     1405.83     1725.89    370.52 o 
  -1  13  10     2377.74     2031.84    393.38 o 
   0  13  10      755.24      555.21    182.01 o 
   1  13  10     3675.03     3392.23    367.90 o 
   2  13  10      279.59      339.90    186.45 o 
   3  13  10        4.04      106.59    399.03 o 
   4  13  10     2198.72     2645.58    346.70 o 
   5  13  10     1443.95     1222.45    261.75 o 
   6  13  10      296.30      388.40    226.29 o 
   7  13  10      288.13      -16.65    186.56 o 
   8  13  10       72.35      -48.81    198.20 o 
   9  13  10     2843.43     3311.40    428.29 o 
  10  13  10      243.58      453.73    379.18 o 
  11  13  10       24.57      -74.31    230.19 o 
  12  13  10      170.37      212.52    421.00 o 
 -18  14  10      405.60      714.14    224.93 o 
 -17  14  10     1389.19     1476.88    302.41 o 
 -16  14  10        5.69     -154.72    169.93 o 
 -15  14  10     2189.85     2103.97    303.20 o 
 -14  14  10     1335.31     1556.10    215.07 o 
 -13  14  10     3053.99     2584.87    283.06 o 
 -12  14  10      285.63      670.82    281.03 o 
 -11  14  10      321.27      246.98    135.59 o 
 -10  14  10      871.63     1194.63    212.56 o 
  -9  14  10       35.08       32.65    159.49 o 
  -8  14  10     3733.97     3330.72    327.40 o 
  -7  14  10     8193.04     8796.35    508.13 o 
  -6  14  10     4146.20     4057.23    530.06 o 
  -5  14  10      148.64      337.45    352.31 o 
  -4  14  10      548.01      347.05    405.58 o 
  -3  14  10       25.89      -71.64    233.94 o 
  -2  14  10     8595.32     7391.57    721.73 o 
  -1  14  10      235.41       70.31    248.62 o 
   0  14  10    10632.19     9693.49    836.55 o 
   1  14  10     3293.77     3403.06    500.14 o 
   2  14  10     3317.88     3658.19    522.86 o 
   3  14  10     1641.08     2201.92    300.60 o 
   4  14  10     1049.10      794.68    225.60 o 
   5  14  10      127.54       72.98    208.40 o 
   6  14  10     4329.01     4247.61    451.84 o 
   7  14  10      534.61      459.73    233.28 o 
   8  14  10     5925.62     6066.99    575.72 o 
   9  14  10      721.68     1147.59    280.55 o 
  10  14  10       54.49     -101.24    217.82 o 
  11  14  10      125.06      136.62    408.61 o 
 -16  15  10      415.13      879.30    230.49 o 
 -15  15  10     1469.29     1565.69    264.77 o 
 -14  15  10     1190.98      441.29    242.25 o 
 -13  15  10     2769.97     3001.20    406.68 o 
 -12  15  10      575.87      763.54    182.52 o 
 -11  15  10      211.11      -18.55    183.08 o 
 -10  15  10     1569.56     1982.04    471.91 o 
  -9  15  10      415.87      520.24    214.75 o 
  -8  15  10     4382.82     5366.21    480.04 o 
  -7  15  10     4532.03     4400.16    552.79 o 
  -6  15  10     1273.32      863.95    313.22 o 
  -5  15  10       13.56     -101.22    234.58 o 
  -4  15  10     1189.27     1461.37    361.12 o 
  -3  15  10       79.03     -100.74    308.85 o 
  -2  15  10      319.29      102.40    249.48 o 
  -1  15  10      216.71      167.12    270.37 o 
   0  15  10      275.82      217.34    250.59 o 
   1  15  10     2716.18     1605.39    475.90 o 
   2  15  10      153.70      160.55    241.46 o 
   3  15  10       56.77      132.90    212.15 o 
   4  15  10     1585.09     1654.74    368.04 o 
   5  15  10       45.64      316.68    279.06 o 
   6  15  10      234.69      544.77    205.30 o 
   7  15  10      527.56      757.40    246.14 o 
   8  15  10      145.61      168.79    279.88 o 
   9  15  10     3101.24     3387.49    628.46 o 
 -14  16  10      274.41      576.83    249.36 o 
 -13  16  10     1748.68     2270.65    453.04 o 
 -12  16  10      614.71      900.49    428.94 o 
 -11  16  10      129.12      198.31    207.00 o 
 -10  16  10      389.26       20.75    206.82 o 
  -9  16  10      115.77      688.45    311.73 o 
  -8  16  10     1721.12     1667.03    411.21 o 
  -7  16  10     3263.27     3520.68    501.96 o 
  -6  16  10      774.36      427.82    257.27 o 
  -5  16  10      116.63       82.80    248.91 o 
  -4  16  10        0.52      196.23    231.39 o 
  -3  16  10      103.36     -155.94    259.76 o 
  -2  16  10     3282.08     2963.92    487.58 o 
  -1  16  10     1756.23      921.76    340.27 o 
   0  16  10     7379.37     5341.64    860.21 o 
   1  16  10     1686.36     1665.99    443.19 o 
   2  16  10     2252.41     1597.64    486.64 o 
   3  16  10       12.01      318.76    264.83 o 
   4  16  10        1.89     -328.88    255.12 o 
   5  16  10        7.21       86.59    609.07 o 
   6  16  10     3576.01     2830.57    499.23 o 
   7  16  10      444.35      404.73    272.70 o 
   8  16  10     3324.33     2359.36    472.40 o 
 -12  17  10      234.48      365.98    524.96 o 
 -11  17  10      692.08      507.81    754.61 o 
 -10  17  10      822.57     1346.16    651.35 o 
  -9  17  10      613.81      713.05    297.88 o 
  -8  17  10     4526.50     4283.99    578.78 o 
  -7  17  10     2029.53     2635.79    458.43 o 
  -6  17  10     1051.41     1358.50    348.70 o 
  -5  17  10        4.42       -4.66    267.93 o 
  -4  17  10      617.33      537.11    600.89 o 
  -3  17  10        0.67     -297.90    376.61 o 
  -2  17  10        0.95       38.79    284.97 o 
  -1  17  10      790.11      686.22    332.52 o 
   0  17  10      893.37      592.88    320.46 o 
   1  17  10      184.13      779.31    311.44 o 
   2  17  10      274.79      556.58    292.84 o 
   3  17  10        8.57       11.91    242.63 o 
   4  17  10      182.73        6.57    261.33 o 
   5  17  10      517.03      -40.30    289.33 o 
  -8  18  10     2920.49     2773.73    621.21 o 
  -7  18  10     1599.20     1647.09    384.45 o 
  -6  18  10      287.70       63.50    386.42 o 
  -5  18  10       36.83       43.26    291.26 o 
  -4  18  10      481.97       79.09    249.30 o 
  -3  18  10      186.10      196.32    299.51 o 
  -2  18  10     1723.35     2301.57    453.65 o 
  -1  18  10      616.93     1055.06    416.32 o 
   0  18  10     5913.44     5750.94    703.01 o 
   1  18  10      426.54      101.42    294.34 o 
   2  18  10     2051.36     1468.58    540.61 o 
 -25   1  11     2337.95     2399.31    287.43 o 
 -24   1  11       12.38      187.46    148.45 o 
 -23   1  11      472.07      412.94    150.30 o 
 -22   1  11      515.86      226.21    142.99 o 
 -21   1  11     2547.36     3209.85    371.19 o 
 -20   1  11        0.37       33.68    122.74 o 
 -19   1  11     7485.44     7199.99    400.14 o 
 -18   1  11     8612.58     8350.42    637.70 o 
 -17   1  11      618.79      492.77    178.33 o 
 -16   1  11     3184.10     3065.51    246.43 o 
 -15   1  11     5826.77     5627.03    325.53 o 
 -14   1  11      118.50      192.63    136.67 o 
 -13   1  11    22007.47    19433.48    573.41 o 
 -12   1  11    15454.71    14461.73    433.79 o 
 -11   1  11    13295.65    13499.66    386.99 o 
 -10   1  11     3351.22     3684.33    231.11 o 
  -9   1  11     1534.22     1435.68    158.97 o 
  -8   1  11     8966.71     9409.65    386.75 o 
  -7   1  11        0.37      129.39     83.84 o 
  -6   1  11     1423.39     1539.11    129.72 o 
  -5   1  11    16872.19    16408.34    421.03 o 
  -4   1  11     9211.66     8772.10    241.25 o 
  -3   1  11     4147.18     3686.96    149.01 o 
  -2   1  11    12782.40    12836.59    351.78 o 
  -1   1  11      202.61      319.72     85.23 o 
   0   1  11      550.24      597.44     98.20 o 
   1   1  11     1390.78     1536.31    162.14 o 
   2   1  11    12492.21    12120.49    674.25 o 
   3   1  11     2239.73     2297.13    241.10 o 
   4   1  11    41115.25    39268.84    659.27 o 
   5   1  11     3545.68     3392.08    406.57 o 
   6   1  11     8876.37     8775.77    335.36 o 
   7   1  11      640.68      979.96    143.90 o 
   8   1  11     4589.98     4712.95    279.46 o 
   9   1  11      747.35      770.29    147.15 o 
  10   1  11     3982.53     4004.07    392.19 o 
  11   1  11     2066.44     2078.04    291.23 o 
  12   1  11    23923.56    21818.70   1102.25 o 
  13   1  11        4.20       84.97    251.49 o 
  14   1  11     4535.76     3862.28    571.34 o 
  15   1  11      897.88      810.26    327.41 o 
  16   1  11       86.35     -247.40    239.06 o 
  17   1  11    10203.92     9420.06    893.78 o 
  18   1  11      899.05      991.46    397.69 o 
 -25   2  11      139.66      159.55    212.11 o 
 -24   2  11      436.22      629.07    177.00 o 
 -23   2  11        0.07       86.42    141.12 o 
 -22   2  11      300.52      412.43    151.81 o 
 -21   2  11      766.77      734.61    171.24 o 
 -20   2  11        2.22       47.13    142.66 o 
 -19   2  11       10.59      418.62    138.55 o 
 -18   2  11      608.77      762.68    155.88 o 
 -17   2  11     1602.27     1566.80    188.21 o 
 -16   2  11      146.69      181.66    114.57 o 
 -15   2  11      126.94      172.17    113.72 o 
 -14   2  11      153.44      308.47    137.04 o 
 -13   2  11        3.35      114.06    102.80 o 
 -12   2  11     2479.03     2334.98    200.91 o 
 -11   2  11       11.39       74.19    140.21 o 
 -10   2  11      362.30      429.14    113.01 o 
  -9   2  11     7040.78     6541.50    342.94 o 
  -8   2  11      392.48      770.30    122.43 o 
  -7   2  11     2611.88     2761.89    173.16 o 
  -6   2  11       73.69       69.18     79.65 o 
  -5   2  11       82.52      156.39     68.84 o 
  -4   2  11      608.36      789.92     82.43 o 
  -3   2  11      121.03      228.31    102.87 o 
  -2   2  11      842.17      903.74    131.76 o 
  -1   2  11      150.38      268.01     94.89 o 
   0   2  11     2078.54     2077.15    160.31 o 
   1   2  11     1540.52     1785.62    155.81 o 
   2   2  11      674.67      897.92    174.86 o 
   3   2  11     1148.50     1566.00    284.79 o 
   4   2  11      133.64      435.44    249.05 o 
   5   2  11       51.75      221.61     96.47 o 
   6   2  11       44.43       37.80     97.67 o 
   7   2  11       67.86      208.58    102.55 o 
   8   2  11       25.83      121.28    121.12 o 
   9   2  11      453.13      633.63    159.21 o 
  10   2  11      519.05      481.04    242.02 o 
  11   2  11      212.03      253.93    135.70 o 
  12   2  11       28.26      225.32    312.13 o 
  13   2  11        0.61      629.35    319.05 o 
  14   2  11      825.71      593.83    327.06 o 
  15   2  11      225.31      269.20    422.40 o 
  16   2  11       59.96      -16.36    287.96 o 
  17   2  11      124.20      176.72    309.76 o 
  18   2  11        5.06       66.28    306.10 o 
 -25   3  11     5888.53     5678.47    432.48 o 
 -24   3  11       21.56      -49.25    181.76 o 
 -23   3  11      252.56      130.15    212.78 o 
 -22   3  11        1.39      220.22    167.02 o
[truncated: 223,802 more chars]
